# Supplementary material for: Diaqua­bis(1,10-phenanthroline-κ2 N,N′)zinc(II) 2-hydr­oxy-5-sulfonatobenzoate tetra­hydrate
Source: Acta Crystallogr Sect E Struct Rep Online. 2009 Jan 31;65(Pt 2):m239–40. doi: 10.1107/S1600536809003055 (PMC2968159; doi:10.1107/S1600536809003055)
Supplement: Supplementary file 1 [file e-65-0m239-sup1.cif]

##############################################################################
###                                                                        ###
###        Electronic paper (Acta Crystallographica Section E)             ###
###                                                                        ###
##############################################################################
#                                                                            #
# This CIF contains the data in a paper accepted for publication in Acta     #
# Crystallographica Section E. It conforms to the requirements of Notes      #
# for Authors for Section E, and has been peer reviewed under the auspices   #
# of the IUCr Commission on Journals.                                        #
#                                                                            #
# Full details of the Crystallographic Information File format               #
# are given in the paper "The Crystallographic Information File (CIF):       #
# a New Standard Archive File for Crystallography" by S. R. Hall, F. H.      #
# Allen and I. D. Brown [Acta Cryst. (1991), A47, 655-685].                  #
#                                                                            #
# The current version of the core CIF dictionary is obtainable from          #
# ftp://ftp.iucr.org/pub/cif_core.dic. The current version number is 2.4.    #
#                                                                            #
# Software is freely available for graphical display of the structure(s) in  #
# this CIF.  For information consult the CIF home page http://www.iucr.org/  #
# cif/home.html                                                              #
#                                                                            #
# This file may be used for bona fide research purposes within the           #
# scientific community so long as proper attribution is given to the journal # 
# article from which it was obtained.                                        #
#                                                                            #
##############################################################################
                                             
data_global
_audit_creation_method     'SHELXL97'
_journal_date_recd_electronic     2009-01-21
_journal_date_accepted     2009-01-24
_journal_name_full     'Acta Crystallographica, Section E'
_journal_year     2009
_journal_volume     65
_journal_issue      2
_journal_page_first     m239
_journal_page_last     m240
_journal_paper_category     QM
_journal_coeditor_code     XU2475
_publ_contact_author_name     'Ng, Seik Weng'
_publ_contact_author_address
;
Department of Chemistry
University of Malaya
50603 Kuala Lumpur
Malaysia
;
_publ_contact_author_email     seikweng@um.edu.my
_publ_contact_author_fax     603-7967-6778
_publ_contact_author_phone     603-7967-6778
_publ_section_title
;
Diaquabis(1,10-phenanthroline-\k^2^<i>N</i>,<i>N</i>')zinc(II)
2-hydroxy-5-sulfonatobenzoate tetrahydrate
;
loop_
    _publ_author_name
    _publ_author_address
    'Zhang, Kou-Lin'
;
College of Chemistry and Chemical Engineering
Yangzhou University
Yangzhou 225002
People's Republic of China
;
    'Yang, Bo'
;
College of Chemistry and Chemical Engineering
Yangzhou University
Yangzhou 225002
People's Republic of China
;
    'Ng, Seik Weng'
;
Department of Chemistry
University of Malaya
50603 Kuala Lumpur
Malaysia
;
data_I
_audit_creation_method     SHELXL97
_chemical_name_systematic
;
Diaquabis(1,10-phenanthroline-\k^2^<i>N</i>,<i>N</i>')zinc(II)
2-hydroxy-5-sulfonatobenzoate tetrahydrate
;
_chemical_name_common     ?
_chemical_formula_moiety     'C24 H20 N4 O2 Zn 2+ , C7 H4 O6 S 2- , 4H2 O'
_chemical_formula_sum     'C31 H32 N4 O12 S Zn'
_chemical_formula_iupac     '[Zn (C12 H8 N2)2 (H2 O)2] C7 H4 O6 S , 4H2 O'
_chemical_formula_weight     750.04
_chemical_melting_point     ?
_symmetry_cell_setting     triclinic
_symmetry_space_group_name_H-M     'P -1'
_symmetry_space_group_name_Hall     '-P 1'
loop_
    _symmetry_equiv_pos_as_xyz
    'x, y, z'
    '-x, -y, -z'
_cell_length_a     10.0750(10)
_cell_length_b     12.2630(10)
_cell_length_c     13.9270(10)
_cell_angle_alpha     96.937(2)
_cell_angle_beta     101.495(2)
_cell_angle_gamma     98.856(2)
_cell_volume     1645.5(2)
_cell_formula_units_Z     2
_cell_measurement_reflns_used     2300
_cell_measurement_theta_min     2.5
_cell_measurement_theta_max     22.9
_cell_measurement_temperature     293(2)
_exptl_crystal_description     block
_exptl_crystal_colour     colourless
_exptl_crystal_size_max     0.38
_exptl_crystal_size_mid     0.30
_exptl_crystal_size_min     0.22
_exptl_crystal_density_diffrn     1.514
_exptl_crystal_density_meas     ?
_exptl_crystal_density_method     'not measured'
_exptl_crystal_F_000     776
_exptl_absorpt_coefficient_mu     0.880
_exptl_absorpt_correction_type     multi-scan
_exptl_absorpt_process_details     '(SADABS; Sheldrick, 1996)'
_exptl_absorpt_correction_T_min     0.36
_exptl_absorpt_correction_T_max     0.82
_diffrn_ambient_temperature     293(2)
_diffrn_radiation_type     MoK\a
_diffrn_radiation_wavelength     0.71073
_diffrn_radiation_source     'fine-focus sealed tube'
_diffrn_radiation_monochromator     graphite
_diffrn_measurement_device_type     'Bruker APEXII area-detector'
_diffrn_measurement_method     '\f and \w'
_diffrn_detector_area_resol_mean     ?
_diffrn_reflns_number     10806
_diffrn_reflns_av_R_equivalents     0.0195
_diffrn_reflns_av_sigmaI/netI     0.0517
_diffrn_reflns_theta_min     1.70
_diffrn_reflns_theta_max     27.50
_diffrn_reflns_theta_full     27.50
_diffrn_measured_fraction_theta_max     0.970
_diffrn_measured_fraction_theta_full     0.970
_diffrn_reflns_limit_h_min     -13
_diffrn_reflns_limit_h_max     12
_diffrn_reflns_limit_k_min     -14
_diffrn_reflns_limit_k_max     15
_diffrn_reflns_limit_l_min     -18
_diffrn_reflns_limit_l_max     15
_diffrn_standards_number     0
_diffrn_standards_interval_count     0
_diffrn_standards_interval_time     0
_diffrn_standards_decay_%     0
_reflns_number_total     7315
_reflns_number_gt     4849
_reflns_threshold_expression     I>2\s(I)
_refine_ls_structure_factor_coef     Fsqd
_refine_ls_matrix_type     full
_refine_ls_R_factor_all     0.0632
_refine_ls_R_factor_gt     0.0372
_refine_ls_wR_factor_gt     0.0881
_refine_ls_wR_factor_ref     0.0947
_refine_ls_goodness_of_fit_ref     0.932
_refine_ls_restrained_S_all     0.991
_refine_ls_number_reflns     7315
_refine_ls_number_parameters     513
_refine_ls_number_restraints     106
_refine_ls_hydrogen_treatment     mixed
_refine_ls_weighting_scheme     calc
_refine_ls_weighting_details
               'calc w = 1/[\s^2^(Fo^2^)+(0.0512P)^2^] where P=(Fo^2^+2Fc^2^)/3'
_atom_sites_solution_hydrogens     geom
_atom_sites_solution_primary     direct
_atom_sites_solution_secondary     difmap
_refine_ls_shift/su_max     0.001
_refine_ls_shift/su_mean     0.001
_refine_diff_density_max     0.283
_refine_diff_density_min     -0.346
_refine_ls_extinction_method     none
_refine_ls_extinction_coef     ?
loop_
    _atom_type_symbol
    _atom_type_description
    _atom_type_scat_dispersion_real
    _atom_type_scat_dispersion_imag
    _atom_type_scat_source
    'C' 'C' 0.0033 0.0016
                         'International Tables Vol C Tables 4.2.6.8 and 6.1.1.4'
    'H' 'H' 0.0000 0.0000
                         'International Tables Vol C Tables 4.2.6.8 and 6.1.1.4'
    'N' 'N' 0.0061 0.0033
                         'International Tables Vol C Tables 4.2.6.8 and 6.1.1.4'
    'O' 'O' 0.0106 0.0060
                         'International Tables Vol C Tables 4.2.6.8 and 6.1.1.4'
    'S' 'S' 0.1246 0.1234
                         'International Tables Vol C Tables 4.2.6.8 and 6.1.1.4'
    'Zn' 'Zn' 0.2839 1.4301
                         'International Tables Vol C Tables 4.2.6.8 and 6.1.1.4'
_computing_data_collection     'APEX2 (Bruker, 2004)'
_computing_cell_refinement     'SAINT (Bruker, 2004)'
_computing_data_reduction     'SAINT (Bruker, 2004)'
_computing_structure_solution     'SHELXS97 (Sheldrick, 2008)'
_computing_structure_refinement     'SHELXL97 (Sheldrick, 2008)'
_computing_molecular_graphics     'X-SEED (Barbour, 2001)'
_computing_publication_material     'publCIF (Westrip, 2009)'
loop_
    _atom_site_type_symbol
    _atom_site_label
    _atom_site_fract_x
    _atom_site_fract_y
    _atom_site_fract_z
    _atom_site_U_iso_or_equiv
    _atom_site_adp_type
    _atom_site_calc_flag
    _atom_site_refinement_flags
    _atom_site_occupancy
    _atom_site_disorder_assembly
    _atom_site_disorder_group
    Zn Zn1 0.50705(3) 0.73388(2) 0.26312(2) 0.03952(10) Uani d . 1 . .
    S S1 1.09039(9) 0.91846(6) 0.82131(5) 0.0656(2) Uani d D 1 . .
    N N1 0.40757(18) 0.83635(15) 0.35340(14) 0.0376(4) Uani d . 1 . .
    N N2 0.5761(2) 0.69351(16) 0.40972(14) 0.0417(5) Uani d . 1 . .
    N N3 0.5781(2) 0.59926(17) 0.18305(14) 0.0439(5) Uani d . 1 . .
    N N4 0.32841(19) 0.59452(15) 0.22700(14) 0.0402(5) Uani d . 1 . .
    O O1 0.9002(2) 0.85085(16) 0.42946(13) 0.0634(5) Uani d . 1 . .
    O O2 0.9822(2) 0.70605(17) 0.36560(14) 0.0701(6) Uani d . 1 . .
    O O3 1.1172(3) 0.59708(19) 0.47739(18) 0.0844(7) Uani d D 1 A .
    H H3 1.064(4) 0.613(4) 0.428(2) 0.127 Uiso d D 1 . .
    O O4 0.9776(4) 0.9750(3) 0.7937(2) 0.0854(15) Uani d PDU 0.757(7) A 1
    O O5 1.0879(5) 0.8618(3) 0.9044(3) 0.0724(11) Uani d PDU 0.757(7) A 1
    O O6 1.2238(5) 0.9995(3) 0.8373(3) 0.1028(16) Uani d PDU 0.757(7) A 1
    O O4' 0.9391(7) 0.8922(10) 0.8218(8) 0.104(5) Uani d PDU 0.243(7) A 2
    O O5' 1.1646(14) 0.8780(11) 0.9059(9) 0.101(5) Uani d PDU 0.243(7) A 2
    O O6' 1.1326(10) 1.0279(5) 0.8124(7) 0.054(3) Uani d PDU 0.243(7) A 2
    O O1W 0.69078(17) 0.84787(16) 0.28148(14) 0.0517(4) Uani d D 1 . .
    H H11 0.757(2) 0.841(2) 0.3255(15) 0.078 Uiso d D 1 . .
    H H12 0.713(3) 0.8936(19) 0.2443(16) 0.078 Uiso d D 1 . .
    O O2W 0.42757(19) 0.79208(16) 0.13328(14) 0.0555(5) Uani d D 1 . .
    H H21 0.3404(11) 0.779(2) 0.114(2) 0.083 Uiso d D 1 . .
    H H22 0.459(2) 0.8582(13) 0.127(2) 0.083 Uiso d D 1 . .
    O O3W 0.1536(2) 0.73101(18) 0.05280(15) 0.0658(5) Uani d DU 1 . .
    H H31 0.103(3) 0.742(3) 0.0938(18) 0.099 Uiso d D 1 . .
    H H32 0.134(3) 0.770(2) 0.0068(16) 0.099 Uiso d D 1 . .
    O O4W 0.2383(3) 1.0300(3) 0.0895(2) 0.1163(9) Uani d DU 1 . .
    H H41 0.182(4) 1.052(4) 0.123(3) 0.174 Uiso d D 1 . .
    H H42 0.190(4) 0.990(4) 0.035(2) 0.174 Uiso d D 1 . .
    O O5W -0.0022(2) 0.78419(18) 0.18724(16) 0.0698(6) Uani d DU 1 . .
    H H51 -0.008(4) 0.8523(12) 0.190(2) 0.105 Uiso d D 1 . .
    H H52 -0.010(4) 0.763(2) 0.2422(14) 0.105 Uiso d D 1 . .
    O O6W 0.5032(7) 1.0198(5) 0.1338(4) 0.0941(15) Uani d PDU 0.54(6) . .
    O O6W' 0.4960(7) 0.9808(5) 0.0703(5) 0.0941(15) Uani d PD 0.46 . .
    H H61 0.5655(17) 1.030(3) 0.1029(18) 0.141 Uiso d D 1 . .
    H H62 0.429(2) 1.038(4) 0.105(3) 0.141 Uiso d D 1 . .
    C C1 0.4359(2) 0.82539(18) 0.45066(17) 0.0364(5) Uani d . 1 . .
    C C2 0.5265(2) 0.74973(19) 0.48134(17) 0.0387(5) Uani d . 1 . .
    C C3 0.6591(3) 0.6232(2) 0.4370(2) 0.0579(7) Uani d . 1 . .
    H H3A 0.6932 0.5842 0.3887 0.069 Uiso calc R 1 . .
    C C4 0.6975(3) 0.6053(3) 0.5344(3) 0.0764(9) Uani d . 1 . .
    H H4 0.7556 0.5550 0.5505 0.092 Uiso calc R 1 . .
    C C5 0.6491(3) 0.6622(3) 0.6058(2) 0.0751(9) Uani d . 1 . .
    H H5 0.6747 0.6512 0.6713 0.090 Uiso calc R 1 . .
    C C6 0.5605(3) 0.7376(2) 0.58146(19) 0.0545(7) Uani d . 1 . .
    C C7 0.5041(3) 0.8011(3) 0.6521(2) 0.0681(8) Uani d . 1 . .
    H H7 0.5275 0.7939 0.7188 0.082 Uiso calc R 1 . .
    C C8 0.4186(3) 0.8704(2) 0.6232(2) 0.0589(8) Uani d . 1 . .
    H H8 0.3832 0.9101 0.6703 0.071 Uiso calc R 1 . .
    C C9 0.3807(2) 0.88451(19) 0.52230(19) 0.0443(6) Uani d . 1 . .
    C C10 0.2908(3) 0.9557(2) 0.4877(2) 0.0531(7) Uani d . 1 . .
    H H10 0.2512 0.9960 0.5317 0.064 Uiso calc R 1 . .
    C C11 0.2621(3) 0.9652(2) 0.3902(2) 0.0542(7) Uani d . 1 . .
    H H11A 0.2022 1.0116 0.3669 0.065 Uiso calc R 1 . .
    C C12 0.3231(2) 0.90484(19) 0.3246(2) 0.0461(6) Uani d . 1 . .
    H H12A 0.3035 0.9132 0.2581 0.055 Uiso calc R 1 . .
    C C13 0.4829(3) 0.50289(19) 0.15053(16) 0.0411(6) Uani d . 1 . .
    C C14 0.3499(2) 0.50073(19) 0.17326(16) 0.0407(5) Uani d . 1 . .
    C C15 0.2076(3) 0.5927(2) 0.25028(19) 0.0496(6) Uani d . 1 . .
    H H15 0.1927 0.6562 0.2873 0.060 Uiso calc R 1 . .
    C C16 0.1008(3) 0.4998(2) 0.2220(2) 0.0602(7) Uani d . 1 . .
    H H16 0.0175 0.5020 0.2407 0.072 Uiso calc R 1 . .
    C C17 0.1194(3) 0.4070(2) 0.1673(2) 0.0624(8) Uani d . 1 . .
    H H17 0.0484 0.3453 0.1472 0.075 Uiso calc R 1 . .
    C C18 0.2475(3) 0.4041(2) 0.14070(18) 0.0516(7) Uani d . 1 . .
    C C19 0.2778(4) 0.3086(2) 0.0854(2) 0.0712(9) Uani d . 1 . .
    H H19 0.2102 0.2448 0.0633 0.085 Uiso calc R 1 . .
    C C20 0.4028(4) 0.3099(2) 0.0649(2) 0.0696(9) Uani d . 1 . .
    H H20 0.4206 0.2463 0.0299 0.084 Uiso calc R 1 . .
    C C21 0.5102(3) 0.4076(2) 0.09595(18) 0.0533(7) Uani d . 1 . .
    C C22 0.6413(3) 0.4162(3) 0.0741(2) 0.0641(8) Uani d . 1 . .
    H H22A 0.6641 0.3555 0.0382 0.077 Uiso calc R 1 . .
    C C23 0.7349(3) 0.5124(3) 0.1051(2) 0.0644(8) Uani d . 1 . .
    H H23 0.8214 0.5180 0.0901 0.077 Uiso calc R 1 . .
    C C24 0.7002(3) 0.6032(2) 0.15969(19) 0.0551(7) Uani d . 1 . .
    H H24 0.7652 0.6687 0.1805 0.066 Uiso calc R 1 . .
    C C25 0.9671(3) 0.7750(2) 0.4384(2) 0.0512(6) Uani d . 1 . .
    C C26 1.0362(2) 0.7593(2) 0.54018(19) 0.0449(6) Uani d . 1 A .
    C C27 1.0324(2) 0.8337(2) 0.62312(18) 0.0442(6) Uani d . 1 . .
    H H27 0.9882 0.8942 0.6145 0.053 Uiso calc R 1 A .
    C C28 1.0928(3) 0.8198(2) 0.71780(19) 0.0484(6) Uani d . 1 A .
    C C29 1.1577(3) 0.7286(3) 0.7311(2) 0.0644(8) Uani d . 1 . .
    H H29 1.1969 0.7177 0.7947 0.077 Uiso calc R 1 A .
    C C30 1.1638(3) 0.6547(3) 0.6508(3) 0.0714(9) Uani d . 1 A .
    H H30 1.2075 0.5941 0.6603 0.086 Uiso calc R 1 . .
    C C31 1.1054(3) 0.6693(2) 0.5552(2) 0.0573(7) Uani d . 1 . .
loop_
    _atom_site_aniso_label
    _atom_site_aniso_U_11
    _atom_site_aniso_U_22
    _atom_site_aniso_U_33
    _atom_site_aniso_U_12
    _atom_site_aniso_U_13
    _atom_site_aniso_U_23
    Zn1 0.04032(17) 0.04133(17) 0.03760(16) 0.01290(12) 0.00851(12) 0.00213(11)
    S1 0.0877(6) 0.0620(5) 0.0438(4) 0.0094(4) 0.0046(4) 0.0170(4)
    N1 0.0359(11) 0.0355(10) 0.0403(11) 0.0103(8) 0.0060(9) 0.0005(9)
    N2 0.0415(11) 0.0416(11) 0.0453(12) 0.0148(9) 0.0107(9) 0.0085(9)
    N3 0.0423(12) 0.0524(12) 0.0394(11) 0.0176(10) 0.0097(9) 0.0041(9)
    N4 0.0406(11) 0.0406(11) 0.0409(11) 0.0097(9) 0.0107(9) 0.0062(9)
    O1 0.0622(12) 0.0758(13) 0.0498(11) 0.0292(11) -0.0026(9) 0.0050(10)
    O2 0.0863(15) 0.0732(13) 0.0538(12) 0.0241(11) 0.0205(11) 0.0014(10)
    O3 0.116(2) 0.0723(14) 0.0890(18) 0.0524(14) 0.0495(16) 0.0187(13)
    O4 0.123(3) 0.084(3) 0.0535(18) 0.055(2) 0.0025(17) 0.0085(16)
    O5 0.106(3) 0.068(2) 0.0442(17) 0.009(2) 0.0146(19) 0.0256(15)
    O6 0.113(3) 0.083(2) 0.088(2) -0.029(2) -0.010(2) 0.0347(19)
    O4' 0.100(7) 0.099(8) 0.115(8) -0.011(5) 0.075(6) -0.024(6)
    O5' 0.139(10) 0.096(8) 0.065(7) 0.025(7) 0.007(7) 0.026(5)
    O6' 0.066(6) 0.046(4) 0.064(5) 0.021(4) 0.025(4) 0.025(4)
    O1W 0.0425(10) 0.0623(12) 0.0495(11) 0.0061(9) 0.0048(8) 0.0192(9)
    O2W 0.0574(11) 0.0635(12) 0.0460(11) 0.0180(10) 0.0058(10) 0.0111(10)
    O3W 0.0660(13) 0.0783(14) 0.0580(13) 0.0261(11) 0.0105(10) 0.0185(11)
    O4W 0.145(3) 0.096(2) 0.099(2) 0.0271(19) 0.0184(19) -0.0103(16)
    O5W 0.0734(14) 0.0677(13) 0.0767(15) 0.0189(12) 0.0283(12) 0.0169(11)
    O6W 0.115(3) 0.091(3) 0.078(3) 0.013(2) 0.024(3) 0.023(3)
    O6W' 0.115(3) 0.091(3) 0.078(3) 0.013(2) 0.024(3) 0.023(3)
    C1 0.0338(12) 0.0333(12) 0.0398(13) 0.0011(10) 0.0098(10) 0.0001(10)
    C2 0.0371(13) 0.0393(13) 0.0390(13) 0.0047(10) 0.0080(10) 0.0070(10)
    C3 0.0621(18) 0.0594(17) 0.0632(19) 0.0307(15) 0.0179(15) 0.0210(14)
    C4 0.084(2) 0.083(2) 0.080(2) 0.0452(19) 0.0197(19) 0.0421(19)
    C5 0.087(2) 0.094(2) 0.0559(19) 0.032(2) 0.0137(17) 0.0404(18)
    C6 0.0597(17) 0.0634(17) 0.0434(15) 0.0095(14) 0.0134(13) 0.0190(13)
    C7 0.084(2) 0.084(2) 0.0392(16) 0.0082(18) 0.0221(15) 0.0144(15)
    C8 0.0627(19) 0.0658(18) 0.0488(17) 0.0029(15) 0.0277(15) -0.0032(14)
    C9 0.0404(14) 0.0418(13) 0.0487(15) 0.0005(11) 0.0170(12) -0.0036(11)
    C10 0.0445(15) 0.0436(14) 0.072(2) 0.0066(12) 0.0261(14) -0.0097(13)
    C11 0.0415(15) 0.0450(15) 0.076(2) 0.0176(12) 0.0113(14) 0.0008(14)
    C12 0.0420(14) 0.0425(14) 0.0535(16) 0.0158(11) 0.0050(12) 0.0060(12)
    C13 0.0552(15) 0.0397(13) 0.0308(12) 0.0174(12) 0.0069(11) 0.0088(10)
    C14 0.0516(15) 0.0383(13) 0.0314(12) 0.0094(11) 0.0043(11) 0.0095(10)
    C15 0.0439(15) 0.0537(16) 0.0527(16) 0.0095(12) 0.0134(12) 0.0091(12)
    C16 0.0488(17) 0.0710(19) 0.0586(18) 0.0008(14) 0.0124(14) 0.0139(15)
    C17 0.0621(19) 0.0613(18) 0.0537(18) -0.0128(15) 0.0043(14) 0.0145(15)
    C18 0.0693(19) 0.0425(14) 0.0380(14) 0.0025(13) 0.0045(13) 0.0095(11)
    C19 0.106(3) 0.0404(16) 0.059(2) 0.0000(16) 0.0144(19) 0.0007(14)
    C20 0.114(3) 0.0418(16) 0.0536(18) 0.0264(17) 0.0167(19) -0.0018(13)
    C21 0.083(2) 0.0474(15) 0.0351(14) 0.0336(15) 0.0106(13) 0.0069(12)
    C22 0.092(2) 0.073(2) 0.0411(16) 0.0530(19) 0.0180(16) 0.0075(14)
    C23 0.0593(18) 0.101(2) 0.0461(17) 0.0459(18) 0.0169(14) 0.0138(16)
    C24 0.0457(15) 0.0748(19) 0.0482(16) 0.0234(14) 0.0118(13) 0.0053(14)
    C25 0.0460(15) 0.0575(16) 0.0501(16) 0.0075(13) 0.0133(13) 0.0064(13)
    C26 0.0374(13) 0.0493(14) 0.0539(16) 0.0117(11) 0.0170(12) 0.0151(12)
    C27 0.0372(13) 0.0491(14) 0.0500(15) 0.0132(11) 0.0106(11) 0.0139(12)
    C28 0.0452(15) 0.0537(15) 0.0515(16) 0.0091(12) 0.0146(12) 0.0216(13)
    C29 0.0629(19) 0.078(2) 0.066(2) 0.0272(16) 0.0183(15) 0.0413(17)
    C30 0.082(2) 0.071(2) 0.088(2) 0.0460(18) 0.0382(19) 0.0433(19)
    C31 0.0589(17) 0.0553(16) 0.070(2) 0.0202(14) 0.0297(15) 0.0212(15)
loop_
    _geom_bond_atom_site_label_1
    _geom_bond_atom_site_label_2
    _geom_bond_site_symmetry_2
    _geom_bond_distance
    _geom_bond_publ_flag
    Zn1 O2W . 2.0810(18) ?
    Zn1 O1W . 2.0914(17) ?
    Zn1 N1 . 2.1615(17) ?
    Zn1 N2 . 2.164(2) ?
    Zn1 N3 . 2.1720(18) ?
    Zn1 N4 . 2.2130(19) ?
    S1 O6' . 1.372(5) ?
    S1 O5 . 1.422(3) ?
    S1 O4 . 1.433(3) ?
    S1 O5' . 1.448(6) ?
    S1 O6 . 1.503(3) ?
    S1 O4' . 1.511(6) ?
    S1 C28 . 1.773(3) ?
    N1 C12 . 1.325(3) ?
    N1 C1 . 1.355(3) ?
    N2 C3 . 1.327(3) ?
    N2 C2 . 1.363(3) ?
    N3 C24 . 1.330(3) ?
    N3 C13 . 1.367(3) ?
    N4 C15 . 1.318(3) ?
    N4 C14 . 1.365(3) ?
    O1 C25 . 1.234(3) ?
    O2 C25 . 1.288(3) ?
    O3 C31 . 1.351(3) ?
    O3 H3 . 0.853(11) ?
    O1W H11 . 0.832(10) ?
    O1W H12 . 0.843(10) ?
    O2W H21 . 0.849(10) ?
    O2W H22 . 0.845(10) ?
    O3W H31 . 0.849(10) ?
    O3W H32 . 0.853(10) ?
    O4W H41 . 0.859(11) ?
    O4W H42 . 0.858(11) ?
    O5W H51 . 0.844(10) ?
    O5W H52 . 0.851(10) ?
    O6W O6W' . 0.937(6) ?
    O6W H61 . 0.831(11) ?
    O6W H62 . 0.843(8) ?
    O6W' H61 . 0.857(11) ?
    O6W' H62 . 1.17(3) ?
    C1 C9 . 1.415(3) ?
    C1 C2 . 1.441(3) ?
    C2 C6 . 1.400(3) ?
    C3 C4 . 1.388(4) ?
    C3 H3A . 0.9300 ?
    C4 C5 . 1.358(4) ?
    C4 H4 . 0.9300 ?
    C5 C6 . 1.406(4) ?
    C5 H5 . 0.9300 ?
    C6 C7 . 1.438(4) ?
    C7 C8 . 1.341(4) ?
    C7 H7 . 0.9300 ?
    C8 C9 . 1.420(4) ?
    C8 H8 . 0.9300 ?
    C9 C10 . 1.409(4) ?
    C10 C11 . 1.354(4) ?
    C10 H10 . 0.9300 ?
    C11 C12 . 1.400(3) ?
    C11 H11A . 0.9300 ?
    C12 H12A . 0.9300 ?
    C13 C21 . 1.410(3) ?
    C13 C14 . 1.434(3) ?
    C14 C18 . 1.407(3) ?
    C15 C16 . 1.398(4) ?
    C15 H15 . 0.9300 ?
    C16 C17 . 1.351(4) ?
    C16 H16 . 0.9300 ?
    C17 C18 . 1.417(4) ?
    C17 H17 . 0.9300 ?
    C18 C19 . 1.430(4) ?
    C19 C20 . 1.344(4) ?
    C19 H19 . 0.9300 ?
    C20 C21 . 1.443(4) ?
    C20 H20 . 0.9300 ?
    C21 C22 . 1.405(4) ?
    C22 C23 . 1.356(4) ?
    C22 H22A . 0.9300 ?
    C23 C24 . 1.400(4) ?
    C23 H23 . 0.9300 ?
    C24 H24 . 0.9300 ?
    C25 C26 . 1.498(4) ?
    C26 C27 . 1.394(3) ?
    C26 C31 . 1.408(3) ?
    C27 C28 . 1.380(3) ?
    C27 H27 . 0.9300 ?
    C28 C29 . 1.393(4) ?
    C29 C30 . 1.369(4) ?
    C29 H29 . 0.9300 ?
    C30 C31 . 1.388(4) ?
    C30 H30 . 0.9300 ?
loop_
    _geom_angle_atom_site_label_1
    _geom_angle_atom_site_label_2
    _geom_angle_atom_site_label_3
    _geom_angle_site_symmetry_1
    _geom_angle_site_symmetry_3
    _geom_angle
    _geom_angle_publ_flag
    O2W Zn1 O1W . . 89.83(7) ?
    O2W Zn1 N1 . . 93.87(7) ?
    O1W Zn1 N1 . . 97.42(7) ?
    O2W Zn1 N2 . . 171.00(7) ?
    O1W Zn1 N2 . . 90.11(7) ?
    N1 Zn1 N2 . . 77.21(7) ?
    O2W Zn1 N3 . . 92.55(7) ?
    O1W Zn1 N3 . . 94.26(8) ?
    N1 Zn1 N3 . . 166.67(7) ?
    N2 Zn1 N3 . . 96.43(7) ?
    O2W Zn1 N4 . . 89.26(7) ?
    O1W Zn1 N4 . . 170.12(7) ?
    N1 Zn1 N4 . . 92.46(7) ?
    N2 Zn1 N4 . . 92.32(7) ?
    N3 Zn1 N4 . . 75.96(7) ?
    O6' S1 O5 . . 133.1(4) ?
    O6' S1 O4 . . 67.2(4) ?
    O5 S1 O4 . . 115.8(2) ?
    O6' S1 O5' . . 116.8(5) ?
    O5 S1 O5' . . 30.8(5) ?
    O4 S1 O5' . . 140.9(7) ?
    O6' S1 O6 . . 42.2(3) ?
    O5 S1 O6 . . 110.5(2) ?
    O4 S1 O6 . . 109.3(2) ?
    O5' S1 O6 . . 82.5(5) ?
    O6' S1 O4' . . 112.4(5) ?
    O5 S1 O4' . . 76.4(5) ?
    O4 S1 O4' . . 46.8(5) ?
    O5' S1 O4' . . 107.2(5) ?
    O6 S1 O4' . . 151.4(4) ?
    O6' S1 C28 . . 114.8(3) ?
    O5 S1 C28 . . 108.38(19) ?
    O4 S1 C28 . . 108.01(15) ?
    O5' S1 C28 . . 104.5(6) ?
    O6 S1 C28 . . 104.2(2) ?
    O4' S1 C28 . . 99.3(4) ?
    C12 N1 C1 . . 118.06(19) ?
    C12 N1 Zn1 . . 128.06(16) ?
    C1 N1 Zn1 . . 113.88(14) ?
    C3 N2 C2 . . 117.8(2) ?
    C3 N2 Zn1 . . 128.40(17) ?
    C2 N2 Zn1 . . 113.79(15) ?
    C24 N3 C13 . . 118.0(2) ?
    C24 N3 Zn1 . . 126.88(18) ?
    C13 N3 Zn1 . . 115.07(15) ?
    C15 N4 C14 . . 118.1(2) ?
    C15 N4 Zn1 . . 128.09(16) ?
    C14 N4 Zn1 . . 113.80(15) ?
    C31 O3 H3 . . 104(3) ?
    Zn1 O1W H11 . . 117.2(17) ?
    Zn1 O1W H12 . . 129.0(17) ?
    H11 O1W H12 . . 112.9(17) ?
    Zn1 O2W H21 . . 116(2) ?
    Zn1 O2W H22 . . 118(2) ?
    H21 O2W H22 . . 109.6(16) ?
    H31 O3W H32 . . 108.2(16) ?
    H41 O4W H42 . . 107.2(18) ?
    H51 O5W H52 . . 109.5(17) ?
    O6W' O6W H61 . . 57.6(9) ?
    O6W' O6W H62 . . 82(3) ?
    H61 O6W H62 . . 113.0(18) ?
    O6W O6W' H61 . . 54.9(9) ?
    O6W O6W' H62 . . 45.5(13) ?
    H61 O6W' H62 . . 86(2) ?
    N1 C1 C9 . . 123.0(2) ?
    N1 C1 C2 . . 117.85(19) ?
    C9 C1 C2 . . 119.2(2) ?
    N2 C2 C6 . . 123.1(2) ?
    N2 C2 C1 . . 117.3(2) ?
    C6 C2 C1 . . 119.6(2) ?
    N2 C3 C4 . . 123.0(3) ?
    N2 C3 H3A . . 118.5 ?
    C4 C3 H3A . . 118.5 ?
    C5 C4 C3 . . 119.0(3) ?
    C5 C4 H4 . . 120.5 ?
    C3 C4 H4 . . 120.5 ?
    C4 C5 C6 . . 120.6(3) ?
    C4 C5 H5 . . 119.7 ?
    C6 C5 H5 . . 119.7 ?
    C2 C6 C5 . . 116.4(2) ?
    C2 C6 C7 . . 119.3(3) ?
    C5 C6 C7 . . 124.3(3) ?
    C8 C7 C6 . . 121.0(3) ?
    C8 C7 H7 . . 119.5 ?
    C6 C7 H7 . . 119.5 ?
    C7 C8 C9 . . 121.5(2) ?
    C7 C8 H8 . . 119.2 ?
    C9 C8 H8 . . 119.2 ?
    C10 C9 C1 . . 116.7(2) ?
    C10 C9 C8 . . 124.0(2) ?
    C1 C9 C8 . . 119.4(2) ?
    C11 C10 C9 . . 119.9(2) ?
    C11 C10 H10 . . 120.0 ?
    C9 C10 H10 . . 120.0 ?
    C10 C11 C12 . . 119.6(2) ?
    C10 C11 H11A . . 120.2 ?
    C12 C11 H11A . . 120.2 ?
    N1 C12 C11 . . 122.8(2) ?
    N1 C12 H12A . . 118.6 ?
    C11 C12 H12A . . 118.6 ?
    N3 C13 C21 . . 122.9(2) ?
    N3 C13 C14 . . 117.6(2) ?
    C21 C13 C14 . . 119.5(2) ?
    N4 C14 C18 . . 122.4(2) ?
    N4 C14 C13 . . 117.5(2) ?
    C18 C14 C13 . . 120.0(2) ?
    N4 C15 C16 . . 123.2(2) ?
    N4 C15 H15 . . 118.4 ?
    C16 C15 H15 . . 118.4 ?
    C17 C16 C15 . . 119.5(3) ?
    C17 C16 H16 . . 120.2 ?
    C15 C16 H16 . . 120.2 ?
    C16 C17 C18 . . 119.7(3) ?
    C16 C17 H17 . . 120.2 ?
    C18 C17 H17 . . 120.2 ?
    C14 C18 C17 . . 117.0(2) ?
    C14 C18 C19 . . 119.4(3) ?
    C17 C18 C19 . . 123.6(3) ?
    C20 C19 C18 . . 120.8(3) ?
    C20 C19 H19 . . 119.6 ?
    C18 C19 H19 . . 119.6 ?
    C19 C20 C21 . . 121.7(3) ?
    C19 C20 H20 . . 119.2 ?
    C21 C20 H20 . . 119.2 ?
    C22 C21 C13 . . 116.6(3) ?
    C22 C21 C20 . . 124.7(2) ?
    C13 C21 C20 . . 118.6(3) ?
    C23 C22 C21 . . 120.4(2) ?
    C23 C22 H22A . . 119.8 ?
    C21 C22 H22A . . 119.8 ?
    C22 C23 C24 . . 119.5(3) ?
    C22 C23 H23 . . 120.3 ?
    C24 C23 H23 . . 120.3 ?
    N3 C24 C23 . . 122.6(3) ?
    N3 C24 H24 . . 118.7 ?
    C23 C24 H24 . . 118.7 ?
    O1 C25 O2 . . 124.6(3) ?
    O1 C25 C26 . . 119.1(2) ?
    O2 C25 C26 . . 116.2(2) ?
    C27 C26 C31 . . 118.1(2) ?
    C27 C26 C25 . . 120.4(2) ?
    C31 C26 C25 . . 121.5(2) ?
    C28 C27 C26 . . 121.5(2) ?
    C28 C27 H27 . . 119.2 ?
    C26 C27 H27 . . 119.2 ?
    C27 C28 C29 . . 119.3(3) ?
    C27 C28 S1 . . 120.31(19) ?
    C29 C28 S1 . . 120.4(2) ?
    C30 C29 C28 . . 120.3(3) ?
    C30 C29 H29 . . 119.9 ?
    C28 C29 H29 . . 119.9 ?
    C29 C30 C31 . . 120.7(3) ?
    C29 C30 H30 . . 119.6 ?
    C31 C30 H30 . . 119.6 ?
    O3 C31 C30 . . 119.2(3) ?
    O3 C31 C26 . . 120.8(3) ?
    C30 C31 C26 . . 120.0(3) ?
loop_
    _geom_hbond_atom_site_label_D
    _geom_hbond_atom_site_label_H
    _geom_hbond_atom_site_label_A
    _geom_hbond_site_symmetry_A
    _geom_hbond_distance_DH
    _geom_hbond_distance_HA
    _geom_hbond_distance_DA
    _geom_hbond_angle_DHA
    _geom_hbond_publ_flag
    O1W H11 O1 . 0.830(10)
                         1.810(10)
                                 2.632(2) 170(3) y
    O1W H12 O6 2_776 0.840(10)
                             1.950(10)
                                     2.793(4) 177(2) y
    O1W H12 O6' 2_776 0.840(10)
                              2.04(2) 2.787(7) 147(2) y
    O2W H21 O3W . 0.850(10)
                          1.870(10)
                                  2.714(3) 170(3) y
    O2W H22 O6W . 0.850(10)
                          1.950(10)
                                  2.778(6) 166(3) y
    O2W H22 O6W' . 0.850(10)
                           1.80(2) 2.615(6) 160(3) y
    O3W H31 O5W . 0.850(10)
                          1.910(10)
                                  2.754(3) 173(3) y
    O3W H32 O5 1_454 0.850(10)
                             1.950(10)
                                     2.805(4) 178(3) y
    O3W H32 O5' 1_454 0.850(10)
                              2.08(2) 2.892(10) 159(3) y
    O4W H41 O4 2_676 0.860(10)
                             2.17(3) 2.962(5) 153(5) y
    O4W H41 O4' 2_676 0.860(10)
                              1.74(2) 2.598(8) 173(5) y
    O4W H42 O5 1_454 0.860(10)
                             2.220(10)
                                     3.065(5) 169(5) y
    O4W H42 O5' 1_454 0.860(10)
                              2.08(2) 2.869(15) 153(4) y
    O5W H51 O4 2_676 0.840(10)
                             2.070(10)
                                     2.900(4) 168(4) y
    O5W H51 O6' 2_676 0.840(10)
                              2.07(2) 2.823(8) 148(3) y
    O5W H52 O2 1_455 0.850(10)
                             1.940(10)
                                     2.792(3) 175(3) y
    O6W H61 O6 2_776 0.830(10)
                             2.22(3) 2.751(8) 122(3) y
    O6W H62 O4W . 0.840(10)
                          1.88(2) 2.642(7) 150(4) y
