# Supplementary material for: Diaqua­bis(1,10-phenanthroline-κ2 N,N′)zinc(II) 2-hydr­oxy-5-sulfonatobenzoate tetra­hydrate
Source: Acta Crystallogr Sect E Struct Rep Online. 2009 Jan 31;65(Pt 2):m239–40. doi: 10.1107/S1600536809003055 (PMC2968159; doi:10.1107/S1600536809003055)
Supplement: Supplementary file 2 [file e-65-0m239-Isup2.hkl]

# 
# h,k,l, Fc-squared, Fo-squared, sigma(Fo-squared) and status flag 
# 
data_I
_shelx_title '  P-1' 
_shelx_refln_list_code          4 
_shelx_F_calc_maximum      214.88 
_exptl_crystal_F_000       776.00 
_reflns_d_resolution_high  0.7696 
 
loop_ 
 _symmetry_equiv_pos_as_xyz 
 'x, y, z' 
 '-x, -y, -z' 
 
_cell_length_a    10.0752 
_cell_length_b    12.2625 
_cell_length_c    13.9267 
_cell_angle_alpha  96.937 
_cell_angle_beta  101.495 
_cell_angle_gamma  98.856 
 
_shelx_F_squared_multiplier     1.000 
 
loop_ 
 _refln_index_h 
 _refln_index_k 
 _refln_index_l 
 _refln_F_squared_calc 
 _refln_F_squared_meas 
 _refln_F_squared_sigma 
 _refln_observed_status 
   1   0   0     4090.16     3962.93     75.37 o 
   2   0   0    10370.64    11030.07    207.28 o 
   3   0   0      691.32      695.53     16.70 o 
   4   0   0     1415.78     1406.66     31.07 o 
   5   0   0     3784.77     4053.06     81.32 o 
   6   0   0      448.03      415.35     15.12 o 
   7   0   0       86.92       79.09      6.78 o 
   8   0   0      268.81      319.42     11.89 o 
   9   0   0       34.24       34.02      8.14 o 
  10   0   0      331.85      372.77     15.19 o 
 -11   1   0       78.12       85.02     18.73 o 
 -10   1   0        7.82       13.49     14.28 o 
  -9   1   0       42.58       41.79     10.25 o 
  -8   1   0      212.00      194.91     24.68 o 
  -7   1   0      323.90      352.21      9.18 o 
  -6   1   0     1431.76     1654.53     37.51 o 
  -5   1   0     1245.04     1259.89     28.82 o 
  -4   1   0      943.76      985.14     22.43 o 
  -3   1   0     1162.56     1135.32     17.24 o 
  -2   1   0     1813.94     1775.53     25.05 o 
  -1   1   0      588.39      665.82     14.32 o 
   0   1   0       32.36       23.58      1.72 o 
   1   1   0     3898.42     4118.36     87.95 o 
   2   1   0     9452.92     9305.03    126.46 o 
   3   1   0     1671.92     1701.75     28.76 o 
   4   1   0       37.08       23.54      4.94 o 
   5   1   0      449.81      447.79     15.21 o 
   6   1   0       60.59       78.44     14.61 o 
   7   1   0       86.28       71.86      7.07 o 
   8   1   0       18.52       20.00      8.00 o 
   9   1   0      134.57      121.96      9.85 o 
  10   1   0       49.40       61.70     13.97 o 
  11   1   0       25.45        4.14     16.57 o 
 -12   2   0       69.29       56.02     19.79 o 
 -11   2   0      212.08      200.14     21.77 o 
 -10   2   0      129.04      148.97     16.75 o 
  -9   2   0      455.35      462.99     22.65 o 
  -8   2   0      378.87      355.78     10.00 o 
  -7   2   0      116.77      123.56      6.03 o 
  -6   2   0     1126.82     1070.91     23.27 o 
  -5   2   0     1500.43     1740.70     26.74 o 
  -4   2   0      738.52      726.51     12.44 o 
  -3   2   0       65.10       61.67      2.88 o 
  -2   2   0     3906.57     3927.95     54.04 o 
  -1   2   0      527.05      569.30     13.35 o 
   0   2   0     4549.34     4844.76     66.31 o 
   1   2   0     8789.67     8950.33    121.90 o 
   2   2   0    39825.46    38958.15    523.52 o 
   3   2   0     7711.77     7871.39    116.33 o 
   4   2   0      672.89      679.58     13.60 o 
   5   2   0      708.96      696.86     11.71 o 
   6   2   0     1324.96     1388.30     24.48 o 
   7   2   0      108.74       96.92      7.78 o 
   8   2   0        2.72        2.19      6.79 o 
   9   2   0       63.40       83.92     13.05 o 
  10   2   0       27.35       22.79     13.71 o 
  11   2   0       64.62       72.02     17.14 o 
 -12   3   0       33.19       41.25     21.24 o 
 -11   3   0      126.38      140.95     20.63 o 
 -10   3   0       65.55       45.97     15.34 o 
  -9   3   0      170.83      207.68     17.81 o 
  -8   3   0      967.07      939.72     20.51 o 
  -7   3   0      119.38      144.12      6.34 o 
  -6   3   0      599.49      581.13     12.27 o 
  -5   3   0      238.41      238.67      7.00 o 
  -4   3   0      532.64      579.48     10.48 o 
  -3   3   0     4612.77     4611.78     63.59 o 
  -2   3   0      755.52      688.59     11.00 o 
  -1   3   0      839.77      885.05     13.68 o 
   0   3   0      557.38      535.54      9.36 o 
   1   3   0        0.87       -2.39      2.07 o 
   2   3   0     3916.75     4170.47     59.16 o 
   3   3   0       24.27       20.06      3.64 o 
   4   3   0      838.23      903.73     13.46 o 
   5   3   0      113.72      106.74      5.08 o 
   6   3   0      134.02      126.01      7.63 o 
   7   3   0       12.05       10.75      9.12 o 
   8   3   0       66.68       61.31     11.81 o 
   9   3   0        5.93       -6.79     12.74 o 
  10   3   0       62.06       56.06     15.56 o 
  11   3   0       19.51       17.81     18.56 o 
 -12   4   0       36.84       43.06     19.79 o 
 -11   4   0       23.49       26.66     16.44 o 
 -10   4   0       52.18       48.04     14.41 o 
  -9   4   0      335.89      329.14     19.97 o 
  -8   4   0      897.20      953.20     21.86 o 
  -7   4   0       56.30       54.49      6.72 o 
  -6   4   0     3396.92     3542.35     42.97 o 
  -5   4   0      154.14      186.79      7.12 o 
  -4   4   0     4481.47     4640.32     64.59 o 
  -3   4   0     1317.47     1224.34     20.30 o 
  -2   4   0      757.03      759.51     12.58 o 
  -1   4   0     1545.98     1577.00     23.43 o 
   0   4   0      829.63      832.89     11.28 o 
   1   4   0      818.89      824.13     14.64 o 
   2   4   0    10888.07    10875.19    149.44 o 
   3   4   0     7079.30     7374.84     84.40 o 
   4   4   0    10054.30    10114.92    142.72 o 
   5   4   0      592.69      586.59     21.28 o 
   6   4   0      380.64      374.12     30.87 o 
   7   4   0      393.72      414.68     14.75 o 
   8   4   0      380.47      379.17     20.36 o 
   9   4   0      218.01      239.58     19.92 o 
  10   4   0        4.59       -4.19     15.91 o 
  11   4   0        2.96       13.53     19.57 o 
 -12   5   0       68.49      106.13     22.13 o 
 -11   5   0       28.41       20.27     16.22 o 
 -10   5   0       50.86       76.03     15.91 o 
  -9   5   0      458.09      451.80     23.76 o 
  -8   5   0      178.60      183.35     19.81 o 
  -7   5   0      382.55      364.31     16.62 o 
  -6   5   0       12.49       13.21      5.57 o 
  -5   5   0     2109.27     2309.74     28.88 o 
  -4   5   0      621.84      667.41     10.25 o 
  -3   5   0     1775.52     1979.14     27.55 o 
  -2   5   0      515.00      516.19     11.23 o 
  -1   5   0      194.67      174.82      4.74 o 
   0   5   0      233.60      279.61      6.69 o 
   1   5   0      361.47      341.87      8.93 o 
   2   5   0      357.35      360.28      9.97 o 
   3   5   0       83.82       83.33      5.95 o 
   4   5   0     1580.31     1573.80     27.52 o 
   5   5   0        0.90        0.65      5.59 o 
   6   5   0       34.02       57.11     11.81 o 
   7   5   0       65.72       66.79      9.69 o 
   8   5   0       14.88        3.48     12.12 o 
   9   5   0        5.09       -3.44     13.49 o 
  10   5   0        4.01        1.06     15.56 o 
  11   5   0       15.25       12.08     18.51 o 
 -12   6   0       22.55        4.01     21.20 o 
 -11   6   0       81.42       88.06     19.04 o 
 -10   6   0       19.27       20.14     14.85 o 
  -9   6   0      125.84      106.48     15.43 o 
  -8   6   0       46.07       36.43      7.98 o 
  -7   6   0      463.46      481.12     19.28 o 
  -6   6   0      365.24      414.24     24.09 o 
  -5   6   0      119.45      116.68      7.42 o 
  -4   6   0      284.61      345.43      7.08 o 
  -3   6   0      577.77      567.77     15.88 o 
  -2   6   0      354.10      330.53     11.58 o 
  -1   6   0      240.04      239.28      6.07 o 
   0   6   0      907.38      852.78     23.32 o 
   1   6   0      356.15      364.59      7.06 o 
   2   6   0     1070.04      928.55     18.09 o 
   3   6   0      596.01      642.99     20.82 o 
   4   6   0      284.91      269.38     20.49 o 
   5   6   0     1163.59     1202.87     33.98 o 
   6   6   0      828.28      837.77     22.65 o 
   7   6   0      222.14      227.48     12.80 o 
   8   6   0       81.06      109.83     11.91 o 
   9   6   0       23.48       10.53     15.25 o 
  10   6   0       23.54       22.26     19.44 o 
 -12   7   0       17.31        8.95     21.77 o 
 -11   7   0      204.99      229.84     23.01 o 
 -10   7   0      218.67      213.49     21.68 o 
  -9   7   0       98.79       81.98     15.43 o 
  -8   7   0      106.84      116.57     10.22 o 
  -7   7   0       93.60       98.36     13.07 o 
  -6   7   0      828.49      837.11     19.17 o 
  -5   7   0      933.01      878.46     20.36 o 
  -4   7   0      652.83      648.50     15.28 o 
  -3   7   0      925.34     1012.69     15.03 o 
  -2   7   0      624.44      608.84     21.92 o 
  -1   7   0      341.67      355.23     12.67 o 
   0   7   0     1485.65     1501.04     36.57 o 
   1   7   0     1319.84     1230.63     22.38 o 
   2   7   0        3.83        3.77      5.28 o 
   3   7   0      337.34      283.13     15.25 o 
   4   7   0       42.56       42.18      7.31 o 
   5   7   0      142.30       97.09     11.99 o 
   6   7   0       28.74       20.72      9.00 o 
   7   7   0        0.32       -3.66      9.39 o 
   8   7   0        8.59       12.79     11.05 o 
   9   7   0        3.57        5.24     16.22 o 
  10   7   0        3.96        4.23     18.95 o 
 -12   8   0        0.77        0.09     20.23 o 
 -11   8   0        5.25        8.73     18.25 o 
 -10   8   0       11.04        7.27     15.03 o 
  -9   8   0      316.15      329.32     22.17 o 
  -8   8   0       54.37       52.28      9.35 o 
  -7   8   0      235.96      239.45     11.98 o 
  -6   8   0      287.22      297.07     32.44 o 
  -5   8   0      152.93      162.61      9.55 o 
  -4   8   0      611.06      595.54     15.41 o 
  -3   8   0      162.98      149.09     18.58 o 
  -2   8   0      252.33      267.46      7.85 o 
  -1   8   0      182.37      162.83     12.66 o 
   0   8   0      924.01      940.88     21.82 o 
   1   8   0      839.96      866.70     18.59 o 
   2   8   0      144.74      134.58     18.38 o 
   3   8   0      637.94      633.73     34.09 o 
   4   8   0      120.50      113.14      9.21 o 
   5   8   0      166.69      167.93     10.97 o 
   6   8   0      609.87      605.62     20.14 o 
   7   8   0       97.40       93.70     12.92 o 
   8   8   0      160.03      153.36     15.20 o 
   9   8   0       19.90        6.17     19.79 o 
 -11   9   0      122.78      108.82     21.90 o 
 -10   9   0      127.12      116.97     20.14 o 
  -9   9   0      119.95      151.17     20.14 o 
  -8   9   0      990.76      982.01     36.54 o 
  -7   9   0      179.39      203.42     12.00 o 
  -6   9   0      354.75      340.91     13.10 o 
  -5   9   0      813.57      833.58     20.15 o 
  -4   9   0       27.44       41.92      7.24 o 
  -3   9   0     1022.98      980.10     20.60 o 
  -2   9   0       66.20       68.57      7.26 o 
  -1   9   0     1023.08     1076.98     21.28 o 
   0   9   0     1745.32     1636.81     53.66 o 
   1   9   0      308.80      299.12     15.85 o 
   2   9   0      239.90      251.12     11.28 o 
   3   9   0       64.49       57.29      8.63 o 
   4   9   0      160.29      181.72     11.66 o 
   5   9   0      343.11      317.25     15.15 o 
   6   9   0        8.11        0.98     10.98 o 
   7   9   0        4.75       -0.73     11.78 o 
   8   9   0       52.59       39.90     13.87 o 
   9   9   0        6.85       11.11     20.10 o 
 -11  10   0        2.89        0.44     19.70 o 
 -10  10   0       29.69       29.79     18.91 o 
  -9  10   0       32.29       28.96     16.70 o 
  -8  10   0        8.22       -0.88     15.34 o 
  -7  10   0        3.70        2.67      9.80 o 
  -6  10   0       10.72       14.91      8.65 o 
  -5  10   0       69.91       62.77      9.24 o 
  -4  10   0       70.88       91.93      8.97 o 
  -3  10   0      525.52      581.48     21.75 o 
  -2  10   0       22.50        6.26      9.96 o 
  -1  10   0       14.63       13.33      6.72 o 
   0  10   0      169.22      171.82      9.67 o 
   1  10   0        0.71       -1.25      6.45 o 
   2  10   0      339.66      315.75     17.67 o 
   3  10   0        6.82        3.95      8.37 o 
   4  10   0      107.60      102.62     19.72 o 
   5  10   0       16.21       14.50     10.25 o 
   6  10   0       37.51       44.73     13.13 o 
   7  10   0        8.76        7.40     13.56 o 
   8  10   0        9.80      -11.59     20.58 o 
 -10  11   0       73.71       49.80     22.04 o 
  -9  11   0      117.65      122.52     21.95 o 
  -8  11   0      202.19      181.89     21.51 o 
  -7  11   0      160.96      159.60     13.51 o 
  -6  11   0      423.17      432.64     16.42 o 
  -5  11   0       69.12       61.32     10.23 o 
  -4  11   0      187.00      181.01     15.65 o 
  -3  11   0      275.17      338.00     20.85 o 
  -2  11   0      564.20      553.57     26.09 o 
  -1  11   0       10.66        1.15     10.75 o 
   0  11   0       21.71       16.76      8.26 o 
   1  11   0      164.40      157.29     11.13 o 
   2  11   0       79.19       91.35     14.83 o 
   3  11   0      372.43      385.45     22.57 o 
   4  11   0        9.82        6.39     11.23 o 
   5  11   0       64.28       63.25     12.99 o 
   6  11   0       11.05       22.15     13.57 o 
   7  11   0       17.63        1.38     14.42 o 
  -9  12   0       38.78       54.30     21.77 o 
  -8  12   0       40.97       39.18     18.42 o 
  -7  12   0       52.70       49.11     21.51 o 
  -6  12   0       41.51       37.72     11.83 o 
  -5  12   0      121.22      110.32     16.75 o 
  -4  12   0        7.48       18.95     13.66 o 
  -3  12   0       84.71       79.46     16.62 o 
  -2  12   0      176.64      174.97     18.82 o 
  -1  12   0      164.69      171.98     17.94 o 
   0  12   0      397.19      346.16     22.13 o 
   1  12   0       15.63       13.05      9.83 o 
   2  12   0       23.92       32.98     10.96 o 
   3  12   0       58.28       55.24     12.29 o 
   4  12   0        1.75       -3.43     12.68 o 
   5  12   0       47.27       62.15     21.09 o 
   6  12   0        0.46        5.46     17.16 o 
  -9  13   0       96.53       79.86     23.05 o 
  -8  13   0       88.26      101.85     21.60 o 
  -7  13   0      102.05      119.64     15.33 o 
  -6  13   0      378.05      356.16     24.64 o 
  -5  13   0      242.19      232.53     23.27 o 
  -4  13   0      319.80      339.06     24.86 o 
  -3  13   0      169.16      181.10     21.24 o 
  -2  13   0      100.18       96.61     17.41 o 
  -1  13   0      166.61      151.26     20.27 o 
   0  13   0       90.79       84.00     17.23 o 
   1  13   0      235.69      248.40     22.04 o 
   2  13   0       24.81       19.97     17.50 o 
   3  13   0      172.50      183.29     18.93 o 
   4  13   0        4.83        0.14     12.94 o 
   5  13   0       27.32       23.46     15.85 o 
  -7  14   0       12.37       22.65     23.14 o 
  -6  14   0       13.62        6.66     20.49 o 
  -5  14   0       24.20       13.71     20.27 o 
  -4  14   0        8.43       24.06     19.75 o 
  -3  14   0        0.01       -7.54     16.31 o 
  -2  14   0        0.14        7.67     17.10 o 
  -1  14   0       90.65       94.93     21.46 o 
   0  14   0       34.28       21.90     19.57 o 
   1  14   0        6.03       -7.45     17.89 o 
   2  14   0        3.36        4.23     18.78 o 
   3  14   0        7.88       -2.47     20.14 o 
  -6  15   0       68.06       84.18     25.47 o 
  -5  15   0       67.39       54.74     21.73 o 
  -4  15   0       52.99       52.01     23.54 o 
  -3  15   0      242.30      244.30     25.56 o 
  -2  15   0       48.56       43.99     22.74 o 
  -1  15   0       54.76       68.09     20.76 o 
   0  15   0       16.19       26.80     22.35 o 
   1  15   0       12.69       15.87     23.71 o 
  -2 -15   1        9.10       -0.53     21.55 o 
  -1 -15   1        4.42        0.66     23.27 o 
   0 -15   1        5.58       -7.89     19.57 o 
   1 -15   1        0.72       -8.15     21.07 o 
   2 -15   1        0.22       -2.69     19.22 o 
   3 -15   1        0.13        3.31     19.44 o 
   4 -15   1        9.48       17.72     19.92 o 
   5 -15   1        6.46        7.32     22.74 o 
   6 -15   1       33.88       14.15     24.06 o 
  -4 -14   1       33.92       26.23     16.63 o 
  -3 -14   1       12.60        3.75     19.70 o 
  -2 -14   1      100.03       99.78     23.67 o 
  -1 -14   1       85.64      110.58     22.96 o 
   0 -14   1      202.39      180.57     21.95 o 
   1 -14   1       44.68       27.68     19.48 o 
   2 -14   1      103.57      126.36     20.19 o 
   3 -14   1      111.21       94.10     21.24 o 
   4 -14   1      120.50      109.35     20.32 o 
   5 -14   1      115.74      140.07     21.42 o 
   6 -14   1       68.69       25.78     21.73 o 
   7 -14   1       35.33       11.90     22.43 o 
  -5 -13   1        8.08       11.13     15.44 o 
  -4 -13   1       21.53       25.62     13.95 o 
  -3 -13   1        8.20        5.48     11.63 o 
  -2 -13   1       21.00       23.58     18.42 o 
  -1 -13   1        0.96      -16.75     14.81 o 
   0 -13   1        0.98        2.47     16.57 o 
   1 -13   1      275.80      275.64     22.13 o 
   2 -13   1       12.80       17.06     16.70 o 
   3 -13   1       60.56       66.24     16.92 o 
   4 -13   1       84.45       82.90     17.54 o 
   5 -13   1       27.41       12.47     18.07 o 
   6 -13   1       12.11       13.13     16.70 o 
   7 -13   1        5.99        5.72     13.75 o 
   8 -13   1       26.96       24.28     20.98 o 
   9 -13   1       18.28       -3.79     20.89 o 
  -6 -12   1       17.69        8.73     14.43 o 
  -5 -12   1        9.36       10.42     13.06 o 
  -4 -12   1      120.14      121.90     13.92 o 
  -3 -12   1       99.05      106.52     13.24 o 
  -2 -12   1      340.74      302.37     14.19 o 
  -1 -12   1      129.71      118.91     17.19 o 
   0 -12   1       28.20       32.79     15.56 o 
   1 -12   1       89.67       93.83     15.60 o 
   2 -12   1       98.93       86.83     15.51 o 
   3 -12   1      453.42      471.94     25.30 o 
   4 -12   1       65.25       78.76     17.01 o 
   5 -12   1      316.09      315.08     21.51 o 
   6 -12   1       80.62       89.37     12.06 o 
   7 -12   1       82.24       61.42     11.85 o 
   8 -12   1       80.86       69.06     22.96 o 
   9 -12   1       32.27       40.81     21.38 o 
  -7 -11   1        0.42       10.09     15.19 o 
  -6 -11   1       26.57       23.49     12.90 o 
  -5 -11   1       11.76       11.11     10.97 o 
  -4 -11   1        1.55       -0.40     10.27 o 
  -3 -11   1       17.66       18.43     10.29 o 
  -2 -11   1       30.40       23.17      9.54 o 
  -1 -11   1      203.03      192.42     11.44 o 
   0 -11   1       25.68        4.32     11.81 o 
   1 -11   1      172.46      157.39     15.56 o 
   2 -11   1       74.47      109.57     15.43 o 
   3 -11   1      107.34      118.56     14.37 o 
   4 -11   1       71.44       68.73      9.93 o 
   5 -11   1       69.68       52.69     10.26 o 
   6 -11   1       17.64       18.83     10.31 o 
   7 -11   1       39.47       28.38     11.05 o 
   8 -11   1       84.96       72.56     13.15 o 
   9 -11   1        6.68        4.41     18.60 o 
  10 -11   1       14.67       14.68     18.95 o 
  -8 -10   1        5.62       -2.42     20.58 o 
  -7 -10   1       11.10        7.90     13.12 o 
  -6 -10   1       24.47       18.13     11.80 o 
  -5 -10   1      124.60      103.07     12.07 o 
  -4 -10   1      312.51      304.29     14.39 o 
  -3 -10   1      153.26      161.34     11.16 o 
  -2 -10   1       81.87       88.89     17.65 o 
  -1 -10   1      947.47      941.19     21.30 o 
   0 -10   1     1117.89     1172.05     23.72 o 
   1 -10   1     1437.93     1342.66     38.61 o 
   2 -10   1      546.12      574.46     24.90 o 
   3 -10   1      275.46      289.08     15.47 o 
   4 -10   1      547.55      546.51     16.76 o 
   5 -10   1      172.93      189.29     11.36 o 
   6 -10   1      290.13      270.20     12.91 o 
   7 -10   1      657.10      656.83     20.67 o 
   8 -10   1      428.24      472.73     32.95 o 
   9 -10   1      256.31      169.20     21.60 o 
  10 -10   1       25.45       45.31     20.32 o 
  11 -10   1       61.88       78.01     23.93 o 
  -9  -9   1       48.81       34.55     20.85 o 
  -8  -9   1      200.89      168.49     22.57 o 
  -7  -9   1      288.33      292.80     16.46 o 
  -6  -9   1      153.39      141.79     27.50 o 
  -5  -9   1      388.89      355.17     26.16 o 
  -4  -9   1        1.55       -0.55      7.57 o 
  -3  -9   1      343.14      328.89     12.55 o 
  -2  -9   1       71.54       74.19      8.13 o 
  -1  -9   1        5.22        1.32      6.48 o 
   0  -9   1      174.14      179.85      8.87 o 
   1  -9   1       61.32       70.76      6.81 o 
   2  -9   1       83.65       80.18     10.42 o 
   3  -9   1      294.05      329.39     24.02 o 
   4  -9   1       77.47       95.67      8.37 o 
   5  -9   1      928.42      912.45     20.94 o 
   6  -9   1       24.90       24.04      8.07 o 
   7  -9   1      244.17      283.47     13.38 o 
   8  -9   1      136.18      137.04     12.33 o 
   9  -9   1      178.95      147.65     19.08 o 
  10  -9   1        5.38        1.45     16.18 o 
  11  -9   1       13.38       33.41     19.88 o 
  -9  -8   1       23.16       30.15     17.85 o 
  -8  -8   1       74.41       73.82     18.56 o 
  -7  -8   1       94.38      100.77     12.62 o 
  -6  -8   1       23.02        7.30      9.23 o 
  -5  -8   1       13.10       21.50      8.15 o 
  -4  -8   1       43.69       37.64      7.34 o 
  -3  -8   1      265.72      250.26     10.51 o 
  -2  -8   1        4.97        1.20      5.83 o 
  -1  -8   1      318.15      287.48     11.72 o 
   0  -8   1     1018.02      942.01     18.65 o 
   1  -8   1     1453.94     1483.32     20.52 o 
   2  -8   1      979.08      986.48     17.85 o 
   3  -8   1       23.53       18.30      5.81 o 
   4  -8   1      157.91      158.65      8.53 o 
   5  -8   1     1612.00     1701.38     31.15 o 
   6  -8   1      218.92      220.38     11.03 o 
   7  -8   1      286.72      277.81     12.64 o 
   8  -8   1       14.26       10.37      8.74 o 
   9  -8   1      103.06       92.86     16.75 o 
  10  -8   1      110.83       88.72     17.67 o 
  11  -8   1       70.70       71.22     19.00 o 
 -10  -7   1       34.32       41.47     19.70 o 
  -9  -7   1       53.09       55.40     16.75 o 
  -8  -7   1       65.03       71.62     15.51 o 
  -7  -7   1      572.16      533.42     18.38 o 
  -6  -7   1     1311.74     1300.01     27.32 o 
  -5  -7   1      662.28      628.52     17.33 o 
  -4  -7   1      694.19      687.66     17.17 o 
  -3  -7   1      184.76      176.92     15.73 o 
  -2  -7   1      422.54      416.90     12.12 o 
  -1  -7   1     1808.13     1824.43     30.07 o 
   0  -7   1      566.53      538.01     17.96 o 
   1  -7   1        6.91       17.01      3.34 o 
   2  -7   1      248.11      248.65     14.87 o 
   3  -7   1      113.72       66.33      9.34 o 
   4  -7   1      453.72      447.04     17.76 o 
   5  -7   1      182.60      211.99     13.53 o 
   6  -7   1      781.51      744.41     24.99 o 
   7  -7   1       93.14       71.69      8.40 o 
   8  -7   1       10.17       16.61      8.32 o 
   9  -7   1        6.12       -2.12     13.75 o 
  10  -7   1        0.33       -5.95     15.78 o 
  11  -7   1       33.84       35.52     18.11 o 
  12  -7   1        0.95        0.75     21.73 o 
 -10  -6   1        9.24        0.53     16.75 o 
  -9  -6   1       18.00        7.23     14.85 o 
  -8  -6   1       50.52       54.56     14.28 o 
  -7  -6   1      314.78      285.35     33.89 o 
  -6  -6   1      641.84      608.43     46.67 o 
  -5  -6   1      392.98      346.11     12.74 o 
  -4  -6   1      853.94      866.13     18.85 o 
  -3  -6   1       69.69       79.26      7.32 o 
  -2  -6   1      154.12      157.28     10.97 o 
  -1  -6   1     2057.93     2082.51     49.06 o 
   0  -6   1      115.22      105.54      4.02 o 
   1  -6   1       39.69       33.97      5.40 o 
   2  -6   1     4704.26     4900.55    104.08 o 
   3  -6   1     2689.15     2602.11     37.74 o 
   4  -6   1     3520.47     3793.43     80.88 o 
   5  -6   1     1125.15     1018.94     28.34 o 
   6  -6   1      393.43      356.87     16.79 o 
   7  -6   1      584.97      584.15     22.17 o 
   8  -6   1      503.90      535.62     16.67 o 
   9  -6   1      374.60      364.14     21.90 o 
  10  -6   1      249.60      268.59     21.33 o 
  11  -6   1      104.60      121.20     21.42 o 
  12  -6   1       20.34       22.52     21.86 o 
 -11  -5   1        7.93       21.82     18.73 o 
 -10  -5   1        9.21        4.45     15.47 o 
  -9  -5   1      146.27      143.72     17.01 o 
  -8  -5   1      174.23      173.96     16.40 o 
  -7  -5   1      225.57      266.41     16.13 o 
  -6  -5   1      565.22      583.65     16.03 o 
  -5  -5   1     1506.79     1539.29     44.58 o 
  -4  -5   1     2952.54     3170.36     48.56 o 
  -3  -5   1     3325.93     3196.77     48.11 o 
  -2  -5   1      255.23      266.46     12.94 o 
  -1  -5   1       34.22       23.07      3.74 o 
   0  -5   1      873.16      850.84     20.10 o 
   1  -5   1       46.19       51.98      8.33 o 
   2  -5   1     1237.58     1173.39     18.40 o 
   3  -5   1        7.99       27.11      5.55 o 
   4  -5   1      217.90      255.85     12.69 o 
   5  -5   1      662.63      706.41     21.73 o 
   6  -5   1      549.78      576.04     19.61 o 
   7  -5   1      299.38      290.09     15.60 o 
   8  -5   1      459.44      464.16     14.94 o 
   9  -5   1      247.88      287.18     20.67 o 
  10  -5   1        7.52       17.32     15.56 o 
  11  -5   1       13.17       11.59     18.03 o 
  12  -5   1        2.56       -2.20     18.64 o 
 -11  -4   1        6.41       -3.04     18.64 o 
 -10  -4   1       30.33       27.28     15.25 o 
  -9  -4   1        0.15        0.35     13.31 o 
  -8  -4   1       47.68       35.83     11.90 o 
  -7  -4   1       10.40       13.51      7.10 o 
  -6  -4   1      170.74      170.96      8.97 o 
  -5  -4   1      496.98      506.62     18.25 o 
  -4  -4   1     2059.67     2260.18     47.25 o 
  -3  -4   1     4611.24     4775.73     68.44 o 
  -2  -4   1     1111.86     1203.91     20.08 o 
  -1  -4   1       58.05       43.43      4.74 o 
   0  -4   1     5610.58     5578.88     77.30 o 
   1  -4   1      324.98      318.09      6.99 o 
   2  -4   1     3433.06     3467.10     71.62 o 
   3  -4   1      728.19      801.61     20.85 o 
   4  -4   1     3269.88     3484.08     53.09 o 
   5  -4   1      327.21      304.72     19.11 o 
   6  -4   1      220.50      204.94     11.72 o 
   7  -4   1      686.88      675.21     22.43 o 
   8  -4   1      373.25      363.48     18.25 o 
   9  -4   1      554.42      546.78     25.43 o 
  10  -4   1       52.71       61.57     16.48 o 
  11  -4   1      116.02      106.53     19.08 o 
  12  -4   1       35.14        7.27     20.94 o 
 -12  -3   1       30.14       22.39     21.42 o 
 -11  -3   1       47.40       19.88     16.40 o 
 -10  -3   1       99.09      115.87     16.53 o 
  -9  -3   1      280.80      249.81     17.76 o 
  -8  -3   1      390.80      465.29     22.61 o 
  -7  -3   1      459.69      444.04     19.57 o 
  -6  -3   1      316.42      325.79      8.61 o 
  -5  -3   1      493.61      479.12      9.34 o 
  -4  -3   1     8921.15     8969.23    102.33 o 
  -3  -3   1     6639.35     6937.49     79.20 o 
  -2  -3   1    13764.29    13943.67    189.53 o 
  -1  -3   1      886.71      931.83     15.08 o 
   0  -3   1     6319.34     6228.46     85.28 o 
   1  -3   1      108.39      113.40      6.08 o 
   2  -3   1    10768.19    10687.66    209.70 o 
   3  -3   1      565.22      581.00      9.83 o 
   4  -3   1      437.58      549.56     10.28 o 
   5  -3   1       87.25       83.29      4.67 o 
   6  -3   1       33.76       57.56      6.48 o 
   7  -3   1      612.48      628.54     14.30 o 
   8  -3   1     1189.29     1253.90     33.94 o 
   9  -3   1      167.54      198.99     16.62 o 
  10  -3   1      192.98      255.67     21.29 o 
  11  -3   1       74.64       73.96     19.30 o 
  12  -3   1        2.45       -3.00     20.54 o 
 -12  -2   1        0.63       -3.48     19.92 o 
 -11  -2   1       22.39       31.25     15.73 o 
 -10  -2   1        2.23       12.74     14.19 o 
  -9  -2   1       75.25       72.02     13.00 o 
  -8  -2   1      185.68      171.47      9.39 o 
  -7  -2   1      448.43      421.70     27.63 o 
  -6  -2   1      318.42      342.17     10.54 o 
  -5  -2   1       10.54        8.95      3.35 o 
  -4  -2   1     2765.93     2830.06     34.22 o 
  -3  -2   1      180.74      175.04      5.54 o 
  -2  -2   1    46175.13    43820.84    487.91 o 
  -1  -2   1      286.25      311.65      8.79 o 
   0  -2   1    14056.26    13917.10    187.64 o 
   1  -2   1      480.06      489.39     12.12 o 
   2  -2   1       88.89      101.94      5.51 o 
   3  -2   1     1906.34     1900.94     37.55 o 
   4  -2   1      143.86      140.66      5.19 o 
   5  -2   1      354.17      356.61      9.23 o 
   6  -2   1      225.87      250.81      8.65 o 
   7  -2   1      931.25     1014.73     24.33 o 
   8  -2   1      297.55      318.84     11.45 o 
   9  -2   1       44.68       42.40     12.30 o 
  10  -2   1       96.87      104.68     16.22 o 
  11  -2   1      124.14      146.19     20.71 o 
  12  -2   1       16.86        6.43     21.38 o 
 -11  -1   1       60.79       48.66     15.38 o 
 -10  -1   1      287.36      298.34     19.08 o 
  -9  -1   1      286.49      283.41     12.18 o 
  -8  -1   1       48.01       52.22      7.32 o 
  -7  -1   1      312.59      320.08     11.05 o 
  -6  -1   1     1595.97     1588.56     26.80 o 
  -5  -1   1      332.59      302.22      8.88 o 
  -4  -1   1     7324.93     7466.78     85.14 o 
  -3  -1   1     1061.91     1031.96     13.46 o 
  -2  -1   1     6970.26     7031.31     79.16 o 
  -1  -1   1     9448.91     9423.85    127.68 o 
   0  -1   1     6895.55     6860.03    134.03 o 
   1  -1   1    27506.62    24501.82    475.51 o 
   2  -1   1       86.21       81.26      7.91 o 
   3  -1   1      255.88      304.42      8.99 o 
   4  -1   1     1370.06     1337.11     29.13 o 
   5  -1   1      110.74       81.45      6.79 o 
   6  -1   1      576.75      561.19     17.81 o 
   7  -1   1      223.92      232.22     12.69 o 
   8  -1   1      412.56      403.58     29.29 o 
   9  -1   1       99.16       98.28      9.46 o 
  10  -1   1      153.82      136.06     17.98 o 
  11  -1   1      270.81      320.86     24.90 o 
 -10   0   1       40.10       40.89     10.38 o 
  -9   0   1        6.04        5.76      7.77 o 
  -8   0   1       25.55       28.64      7.19 o 
  -7   0   1      202.76      207.72     29.22 o 
  -6   0   1      123.82      118.79     10.16 o 
  -5   0   1      199.74      253.67     12.41 o 
  -4   0   1        3.44        0.75      2.80 o 
  -3   0   1     5610.47     5712.93     79.55 o 
  -2   0   1     8894.17     9216.89    126.25 o 
   1   0   1       16.72       18.82      2.07 o 
   2   0   1       81.10       85.94      4.41 o 
   3   0   1       29.67       39.40      4.14 o 
   4   0   1      319.31      336.28     11.46 o 
   5   0   1      164.11      161.79      9.34 o 
   6   0   1      129.24      120.23      9.04 o 
   7   0   1        1.45        1.15      7.23 o 
   8   0   1       19.29       10.62      9.65 o 
   9   0   1        0.36        5.24      7.94 o 
  10   0   1       67.44       69.26     11.23 o 
 -11   1   1      218.52      259.73     21.90 o 
 -10   1   1      280.34      267.69     39.27 o 
  -9   1   1        9.36        6.08      8.29 o 
  -8   1   1     1361.33     1372.48     25.86 o 
  -7   1   1      411.52      394.75      9.55 o 
  -6   1   1     2783.44     2668.93     33.24 o 
  -5   1   1        6.45        5.53      2.63 o 
  -4   1   1      721.53      736.46     10.62 o 
  -3   1   1     5022.69     4933.30     56.27 o 
  -2   1   1      301.25      331.59      5.43 o 
  -1   1   1     4388.89     4517.13     62.45 o 
   0   1   1     1676.38     1770.61     20.52 o 
   1   1   1        7.66       10.47      1.59 o 
   2   1   1    10554.13    10492.49    142.82 o 
   3   1   1      177.44      182.99      8.33 o 
   4   1   1     4759.85     4769.40     94.49 o 
   5   1   1      856.19      859.79     23.49 o 
   6   1   1      761.30      768.38     22.79 o 
   7   1   1      103.13      123.45     11.06 o 
   8   1   1      256.30      242.60     11.13 o 
   9   1   1       12.77       11.19      8.34 o 
  10   1   1      134.19      148.04     17.63 o 
 -12   2   1       24.04       33.10     18.38 o 
 -11   2   1       22.18       11.94     15.03 o 
 -10   2   1       59.58       71.93     15.73 o 
  -9   2   1      364.51      347.64     12.97 o 
  -8   2   1        2.59        3.34      6.44 o 
  -7   2   1     1200.31     1301.53     18.97 o 
  -6   2   1      529.78      544.21      9.89 o 
  -5   2   1        7.99        2.80      2.74 o 
  -4   2   1     1186.92     1322.93     17.05 o 
  -3   2   1      109.91      107.10      4.34 o 
  -2   2   1     1967.05     2021.36     23.84 o 
  -1   2   1       55.78       65.85      2.37 o 
   0   2   1     4332.63     4266.48     48.64 o 
   1   2   1     3458.54     3387.20     47.74 o 
   2   2   1     6696.55     6832.71     94.45 o 
   3   2   1       25.02       18.23      3.49 o 
   4   2   1       85.63       88.43      6.21 o 
   5   2   1        0.02        0.26      5.86 o 
   6   2   1        9.28        9.96      7.67 o 
   7   2   1      387.32      410.41     18.60 o 
   8   2   1       27.33       33.45     10.93 o 
   9   2   1       65.76       57.96     14.28 o 
  10   2   1        3.58        4.98     15.07 o 
  11   2   1       36.90       38.61     16.88 o 
 -12   3   1       69.78       85.68     21.77 o 
 -11   3   1        6.18        7.49     15.12 o 
 -10   3   1       85.34       75.81     16.13 o 
  -9   3   1      258.23      242.45     17.14 o 
  -8   3   1      369.41      359.37     17.65 o 
  -7   3   1      392.86      405.85      9.43 o 
  -6   3   1     1150.73     1115.11     22.03 o 
  -5   3   1     2680.63     2789.98     33.93 o 
  -4   3   1      854.87      929.14     12.87 o 
  -3   3   1      325.71      297.95      5.54 o 
  -2   3   1     4885.48     4841.86     55.35 o 
  -1   3   1      758.98      686.28      9.41 o 
   0   3   1     2992.29     2933.85     56.99 o 
   1   3   1     2431.22     2454.25     49.94 o 
   2   3   1     6741.05     6710.72     93.48 o 
   3   3   1     2120.61     2265.65     37.24 o 
   4   3   1     1158.20     1159.45     22.85 o 
   5   3   1      460.80      467.93     12.95 o 
   6   3   1      100.85      111.33     11.11 o 
   7   3   1      352.37      299.44     17.37 o 
   8   3   1      981.83     1028.59     32.53 o 
   9   3   1       69.46       55.62     15.16 o 
  10   3   1       57.27       65.23     16.35 o 
  11   3   1        1.04       -3.88     17.14 o 
 -12   4   1       81.86       91.67     22.26 o 
 -11   4   1       13.69       31.78     17.59 o 
 -10   4   1        0.82       -2.78     12.65 o 
  -9   4   1      260.48      290.71     18.82 o 
  -8   4   1      444.65      488.56     22.96 o 
  -7   4   1      569.04      603.83     17.98 o 
  -6   4   1      177.49      157.46     12.65 o 
  -5   4   1      585.31      610.97     10.22 o 
  -4   4   1      640.70      683.46     10.80 o 
  -3   4   1      880.63      865.26     15.25 o 
  -2   4   1      386.48      392.99      6.89 o 
  -1   4   1       75.44       77.70      3.01 o 
   0   4   1      107.49      100.71      3.68 o 
   1   4   1     2652.55     2526.38     59.08 o 
   2   4   1       66.12       71.29      5.10 o 
   3   4   1      550.18      608.39     19.22 o 
   4   4   1      432.55      449.29     12.19 o 
   5   4   1        5.38        7.45      5.70 o 
   6   4   1      343.38      331.60     18.75 o 
   7   4   1        0.03       -8.55      9.30 o 
   8   4   1      111.60       88.90     14.99 o 
   9   4   1        5.04       -0.40     14.46 o 
  10   4   1       12.37        5.38     15.34 o 
  11   4   1        0.76       -3.70     20.23 o 
 -12   5   1       69.35       65.27     22.04 o 
 -11   5   1       73.79       56.63     18.82 o 
 -10   5   1       87.60       92.64     15.82 o 
  -9   5   1      150.12      152.14     15.78 o 
  -8   5   1      363.07      378.15     20.45 o 
  -7   5   1      782.14      754.76     17.11 o 
  -6   5   1      961.60      965.22     46.96 o 
  -5   5   1       82.44       86.38      4.68 o 
  -4   5   1     3314.49     3223.11     38.73 o 
  -3   5   1     3052.52     3198.17     38.22 o 
  -2   5   1     5666.78     5699.51     65.74 o 
  -1   5   1     1136.24     1027.17     16.64 o 
   0   5   1      961.78      952.85     17.28 o 
   1   5   1     4079.58     3847.96     56.06 o 
   2   5   1      679.10      599.62     13.35 o 
   3   5   1      139.94      119.16      7.01 o 
   4   5   1      445.77      452.37     13.18 o 
   5   5   1       73.06       73.05      7.40 o 
   6   5   1      481.67      521.26     23.49 o 
   7   5   1       48.96       54.21      9.43 o 
   8   5   1      250.08      202.52     17.76 o 
   9   5   1       34.19       40.02     15.21 o 
  10   5   1       42.71       43.24     17.89 o 
  11   5   1       18.46       23.62     22.83 o 
 -12   6   1       79.53       63.47     20.67 o 
 -11   6   1       69.80       59.85     18.42 o 
 -10   6   1      354.75      317.86     23.67 o 
  -9   6   1      141.82      171.01     16.70 o 
  -8   6   1      160.84      160.12     15.25 o 
  -7   6   1      186.19      219.52     10.14 o 
  -6   6   1      476.62      443.35     28.38 o 
  -5   6   1     1605.96     1660.32     51.28 o 
  -4   6   1      175.16      187.81      9.60 o 
  -3   6   1     2801.53     2914.17     35.58 o 
  -2   6   1       29.23       29.84      3.48 o 
  -1   6   1       74.92       70.31      3.89 o 
   0   6   1      509.82      488.83      8.86 o 
   1   6   1       10.85       12.17      2.94 o 
   2   6   1      888.70      778.91     16.50 o 
   3   6   1        1.07       -2.47      5.08 o 
   4   6   1       17.78       14.44      9.72 o 
   5   6   1       26.08       25.55      7.53 o 
   6   6   1       34.99       29.29      8.24 o 
   7   6   1       51.36       33.56      9.44 o 
   8   6   1       13.88       16.00     14.06 o 
   9   6   1        0.12        0.40     15.78 o 
  10   6   1        0.23        2.86     18.56 o 
 -12   7   1        8.13       -1.01     21.38 o 
 -11   7   1       12.78        6.61     17.54 o 
 -10   7   1      333.93      275.24     22.35 o 
  -9   7   1        3.00       10.62     14.06 o 
  -8   7   1        8.51        6.21     11.06 o 
  -7   7   1       59.14       52.99      8.03 o 
  -6   7   1      286.48      306.78     14.72 o 
  -5   7   1      620.78      675.63     16.14 o 
  -4   7   1      347.09      343.53     31.62 o 
  -3   7   1        4.29        8.93      3.54 o 
  -2   7   1      381.83      369.95      8.37 o 
  -1   7   1     1218.76     1244.23     31.77 o 
   0   7   1     1021.64      971.20     28.03 o 
   1   7   1      245.10      234.87      8.77 o 
   2   7   1     1708.85     1627.57     36.82 o 
   3   7   1      223.43      247.04     16.75 o 
   4   7   1      344.07      337.04     22.48 o 
   5   7   1       62.18       65.68      8.93 o 
   6   7   1       89.70       96.11     11.17 o 
   7   7   1      180.33      192.64     13.67 o 
   8   7   1       21.83       11.93     11.59 o 
   9   7   1       16.33       11.42     17.59 o 
  10   7   1       28.40        6.48     22.52 o 
 -12   8   1      154.75      152.94     25.03 o 
 -11   8   1       73.94       89.51     19.88 o 
 -10   8   1      329.36      344.44     24.77 o 
  -9   8   1      149.28      174.58     18.56 o 
  -8   8   1       34.01       25.92     13.22 o 
  -7   8   1      302.95      329.74     13.33 o 
  -6   8   1      131.11      156.03     10.02 o 
  -5   8   1      321.85      329.80     12.35 o 
  -4   8   1      311.45      278.99     10.66 o 
  -3   8   1      428.91      411.41      9.71 o 
  -2   8   1      452.39      410.25      9.35 o 
  -1   8   1      231.43      231.27      8.57 o 
   0   8   1      818.99      740.68     16.61 o 
   1   8   1      403.52      359.96     14.15 o 
   2   8   1        2.00        2.29      6.35 o 
   3   8   1      538.12      528.40     32.09 o 
   4   8   1        2.64       -1.34      7.07 o 
   5   8   1      303.77      312.15     13.87 o 
   6   8   1       17.81       15.52     18.75 o 
   7   8   1        0.24        6.50     11.23 o 
   8   8   1        0.41       -6.61     12.60 o 
   9   8   1        0.31       -2.60     20.67 o 
 -11   9   1        0.14        0.00     18.33 o 
 -10   9   1       42.49       29.49     17.32 o 
  -9   9   1       29.13       24.55     16.75 o 
  -8   9   1      353.26      361.71     22.52 o 
  -7   9   1       24.21       31.13      9.28 o 
  -6   9   1        5.66        7.83      8.04 o 
  -5   9   1      412.16      456.24     20.38 o 
  -4   9   1      310.63      301.08     11.47 o 
  -3   9   1      424.36      426.04     13.80 o 
  -2   9   1       96.03       83.63      5.86 o 
  -1   9   1      210.35      204.30      9.52 o 
   0   9   1      353.60      344.77     12.38 o 
   1   9   1       40.87       27.12      8.46 o 
   2   9   1      233.94      249.84     11.39 o 
   3   9   1      225.26      194.32     16.42 o 
   4   9   1       48.39       42.95      9.60 o 
   5   9   1      426.45      435.49     17.07 o 
   6   9   1        0.68        4.51     10.95 o 
   7   9   1       49.04       52.45     13.24 o 
   8   9   1        3.02       -2.55     14.36 o 
 -11  10   1      153.41      137.73     24.46 o 
 -10  10   1       83.65       87.71     20.76 o 
  -9  10   1      130.79      116.75     20.41 o 
  -8  10   1      366.84      345.32     23.09 o 
  -7  10   1      269.59      291.91     14.54 o 
  -6  10   1      663.33      709.20     53.55 o 
  -5  10   1        1.98       -0.70      8.18 o 
  -4  10   1       18.65       24.28      8.13 o 
  -3  10   1      122.12      116.75     24.66 o 
  -2  10   1       54.55       73.16     12.03 o 
  -1  10   1     1242.27     1260.07     25.02 o 
   0  10   1       19.33        8.60      6.64 o 
   1  10   1       12.15       16.94      9.70 o 
   2  10   1      124.24      109.36     12.12 o 
   3  10   1      139.20      149.99     11.70 o 
   4  10   1      140.61      157.03     10.22 o 
   5  10   1       40.20       30.99     12.06 o 
   6  10   1       26.02       30.16     12.76 o 
   7  10   1       11.31        7.03     14.07 o 
   8  10   1        0.21       -2.28     15.25 o 
 -10  11   1       15.11        2.12     19.39 o 
  -9  11   1        4.08       -5.82     17.54 o 
  -8  11   1        4.18       -6.79     14.81 o 
  -7  11   1       23.78       23.99     11.12 o 
  -6  11   1      136.87      139.04     12.06 o 
  -5  11   1        2.63        3.20      8.73 o 
  -4  11   1      180.18      171.84     16.09 o 
  -3  11   1       31.44       18.33     12.21 o 
  -2  11   1      201.56      187.40     17.50 o 
  -1  11   1      436.02      381.72     21.90 o 
   0  11   1       38.02       37.93     10.09 o 
   1  11   1      610.59      614.51     18.52 o 
   2  11   1        1.46        1.57      8.34 o 
   3  11   1      102.88      116.57     21.22 o 
   4  11   1       25.30       24.18     11.55 o 
   5  11   1       28.19       29.61     20.67 o 
   6  11   1       13.04        7.47     14.33 o 
   7  11   1       13.57        0.86     18.84 o 
 -10  12   1       65.40       57.34     22.52 o 
  -9  12   1      194.79      187.36     24.11 o 
  -8  12   1      141.52      134.69     20.98 o 
  -7  12   1      168.99      165.64     39.53 o 
  -6  12   1      243.03      288.77     15.78 o 
  -5  12   1      495.55      477.54     25.78 o 
  -4  12   1      199.10      217.90     20.32 o 
  -3  12   1      117.85      121.51     16.44 o 
  -2  12   1        2.24        9.43     13.13 o 
  -1  12   1      186.19      170.52     17.76 o 
   0  12   1       61.13       60.51     15.21 o 
   1  12   1      137.75      125.28     13.88 o 
   2  12   1       85.03       89.03     12.25 o 
   3  12   1       88.59      105.19     14.04 o 
   4  12   1       62.71       64.32     13.65 o 
   5  12   1       24.57       28.14     17.14 o 
   6  12   1        5.39        8.89     17.01 o 
  -9  13   1        4.71       12.03     23.27 o 
  -8  13   1        3.90       10.75     18.91 o 
  -7  13   1        2.37        7.95     13.77 o 
  -6  13   1        4.37        3.88     17.94 o 
  -5  13   1       12.30       13.35     18.20 o 
  -4  13   1       22.47       18.47     15.43 o 
  -3  13   1        2.34       -1.23     16.66 o 
  -2  13   1       19.80        4.80     15.25 o 
  -1  13   1      108.87      102.56     17.98 o 
   0  13   1        8.85       -3.88     14.85 o 
   1  13   1      109.65      125.04     19.39 o 
   2  13   1        6.18       11.81     11.69 o 
   3  13   1       10.70        8.56     12.84 o 
   4  13   1       15.99       11.68     15.08 o 
  -6  14   1       36.53       38.87     19.26 o 
  -5  14   1       51.02       47.07     19.08 o 
  -4  14   1      217.97      225.79     23.01 o 
  -3  14   1      122.64      150.78     22.87 o 
  -2  14   1      111.58      150.51     22.57 o 
  -1  14   1        0.94       -1.72     18.73 o 
   0  14   1        0.96       -6.74     19.17 o 
   1  14   1       30.85       31.42     21.29 o 
   2  14   1        3.09       -4.05     19.52 o 
   3  14   1       12.48       14.16     14.83 o 
  -6  15   1        0.49       -8.64     24.15 o 
  -5  15   1        2.35       -8.55     23.14 o 
  -4  15   1        4.26       18.38     20.10 o 
  -3  15   1        0.03       15.65     19.79 o 
  -2  15   1        9.21        2.12     21.95 o 
  -1  15   1       19.36       24.37     22.39 o 
   0  15   1       13.54        2.95     20.23 o 
   1  15   1       14.09       24.99     23.98 o 
  -2 -15   2       19.40       11.90     22.13 o 
  -1 -15   2       83.54       91.76     25.30 o 
   0 -15   2       49.92       36.89     20.98 o 
   1 -15   2      153.62      151.92     23.54 o 
   2 -15   2       21.31       37.90     22.57 o 
   3 -15   2       99.03      111.99     24.64 o 
   4 -15   2       50.98       48.30     23.58 o 
   5 -15   2        4.67        4.76     23.45 o 
   6 -15   2       12.49       33.01     24.99 o 
  -4 -14   2       20.28        0.79     20.98 o 
  -3 -14   2        3.12       -6.96     19.57 o 
  -2 -14   2       15.91       14.06     20.89 o 
  -1 -14   2       11.45        8.77     18.38 o 
   0 -14   2        5.10       -3.79     19.04 o 
   1 -14   2        0.01       -2.38     16.84 o 
   2 -14   2        4.32        3.79     17.06 o 
   3 -14   2       52.89       61.53     18.25 o 
   4 -14   2       13.64        7.32     17.67 o 
   5 -14   2       22.34       16.44     20.10 o 
   6 -14   2       15.51       25.52     19.39 o 
   7 -14   2        0.54       -0.93     22.70 o 
  -5 -13   2        3.85        6.62     13.77 o 
  -4 -13   2       34.74       38.01     14.44 o 
  -3 -13   2      128.47      118.75     13.52 o 
  -2 -13   2       69.43       89.65     18.16 o 
  -1 -13   2      247.08      235.13     22.13 o 
   0 -13   2      201.10      227.33     22.61 o 
   1 -13   2      166.00      166.78     18.91 o 
   2 -13   2      258.26      272.51     23.14 o 
   3 -13   2      273.36      239.81     22.70 o 
   4 -13   2      162.81      174.44     21.60 o 
   5 -13   2      165.94      177.97     22.04 o 
   6 -13   2       74.29       62.89     17.85 o 
   7 -13   2       47.15       59.66     14.64 o 
   8 -13   2       23.03       14.24     14.53 o 
  -6 -12   2        2.12       -6.72     13.60 o 
  -5 -12   2       18.71       12.43     12.18 o 
  -4 -12   2       22.25        9.10     11.15 o 
  -3 -12   2        7.29        3.32     10.55 o 
  -2 -12   2       21.72       15.67      9.53 o 
  -1 -12   2        0.25       -4.58     13.13 o 
   0 -12   2      280.46      287.36     20.67 o 
   1 -12   2        5.52        6.13     12.78 o 
   2 -12   2        0.01       -2.95     14.15 o 
   3 -12   2       92.36      107.28     16.18 o 
   4 -12   2       52.50       42.53     14.19 o 
   5 -12   2        8.67        8.59     10.21 o 
   6 -12   2        4.94        7.68     11.26 o 
   7 -12   2        0.47       -5.65     12.22 o 
   8 -12   2        5.83       13.02     13.10 o 
   9 -12   2       38.86       20.58     19.26 o 
  -7 -11   2       17.09        8.73     13.82 o 
  -6 -11   2        0.80        7.24     12.22 o 
  -5 -11   2       83.16       71.55     12.84 o 
  -4 -11   2       56.22       54.86     11.08 o 
  -3 -11   2      134.41      137.87     11.64 o 
  -2 -11   2      132.65      150.14     11.79 o 
  -1 -11   2       17.78        4.96      8.40 o 
   0 -11   2      403.50      401.60     21.51 o 
   1 -11   2      533.05      580.19     26.88 o 
   2 -11   2      893.25      862.35     31.34 o 
   3 -11   2      450.72      470.66     23.71 o 
   4 -11   2       26.17       26.35      9.23 o 
   5 -11   2      845.04      854.96     22.38 o 
   6 -11   2       12.37       19.56      9.99 o 
   7 -11   2      218.27      222.75     23.47 o 
   8 -11   2      216.21      228.09     33.41 o 
   9 -11   2       60.02       73.43     20.71 o 
  10 -11   2       64.94       69.20     22.83 o 
  -8 -10   2       24.03       11.64     18.78 o 
  -7 -10   2       85.98       74.30     13.27 o 
  -6 -10   2       30.77       33.50     11.47 o 
  -5 -10   2       13.02        1.88      9.67 o 
  -4 -10   2      211.50      218.07     12.87 o 
  -3 -10   2        2.70       -0.26      8.33 o 
  -2 -10   2        6.71        7.44      7.79 o 
  -1 -10   2        9.71       12.78      7.20 o 
   0 -10   2       47.76       56.71      8.05 o 
   1 -10   2      329.20      329.45     19.08 o 
   2 -10   2        3.22        1.94      9.96 o 
   3 -10   2      398.23      360.74     13.47 o 
   4 -10   2       73.86       70.05      8.79 o 
   5 -10   2        9.23        6.06      7.95 o 
   6 -10   2        2.09        7.05      9.30 o 
   7 -10   2      130.66      138.74     12.04 o 
   8 -10   2       71.38       72.83     11.62 o 
   9 -10   2      123.78      108.20     20.10 o 
  10 -10   2        7.61       28.52     19.08 o 
  -9  -9   2      124.58       97.58     21.42 o 
  -8  -9   2      143.56       95.33     20.32 o 
  -7  -9   2      184.88      169.78     13.98 o 
  -6  -9   2       94.33       90.18     11.34 o 
  -5  -9   2       43.85       41.64      9.58 o 
  -4  -9   2      169.31      160.39     10.55 o 
  -3  -9   2       11.07       15.60      7.29 o 
  -2  -9   2       96.18       84.40      8.13 o 
  -1  -9   2      151.74      170.94      9.07 o 
   0  -9   2      219.48      218.13      9.29 o 
   1  -9   2     1021.33      924.67     29.26 o 
   2  -9   2      689.02      754.37     25.96 o 
   3  -9   2      586.45      582.08     23.80 o 
   4  -9   2      399.59      452.20     21.73 o 
   5  -9   2      889.27      868.61     30.01 o 
   6  -9   2      308.44      355.50     19.08 o 
   7  -9   2      335.82      299.09     14.21 o 
   8  -9   2        3.43        0.81     10.05 o 
   9  -9   2        1.97       -4.50     15.07 o 
  10  -9   2      106.04      130.63     20.80 o 
  11  -9   2       74.29       73.91     21.64 o 
 -10  -8   2       20.12        5.38     21.64 o 
  -9  -8   2       20.78       31.51     17.89 o 
  -8  -8   2        0.59       -3.17     15.03 o 
  -7  -8   2       66.79       91.07     11.87 o 
  -6  -8   2      283.25      285.32     13.58 o 
  -5  -8   2      105.74      108.53      9.67 o 
  -4  -8   2        1.10       -4.54      6.73 o 
  -3  -8   2      420.52      390.70     17.30 o 
  -2  -8   2       20.57       18.71      5.81 o 
  -1  -8   2      410.46      399.73     14.92 o 
   0  -8   2      272.87      258.15     24.44 o 
   1  -8   2       68.79       73.70      8.57 o 
   2  -8   2       66.44       57.34      9.34 o 
   3  -8   2       30.77       38.21      9.26 o 
   4  -8   2      186.15      168.19     13.57 o 
   5  -8   2      310.20      318.56     16.53 o 
   6  -8   2       29.62       15.34     10.71 o 
   7  -8   2        5.76        1.15      9.83 o 
   8  -8   2      144.85      142.16     14.35 o 
   9  -8   2       27.58        7.89     14.28 o 
  10  -8   2        0.21       -3.66     16.18 o 
  11  -8   2       24.75       15.65     19.92 o 
 -10  -7   2        0.38        6.39     18.25 o 
  -9  -7   2        0.19       -2.86     15.47 o 
  -8  -7   2       90.79       71.49     15.43 o 
  -7  -7   2      412.76      414.50     61.44 o 
  -6  -7   2      910.51      958.36     22.42 o 
  -5  -7   2      406.33      458.27     24.84 o 
  -4  -7   2       15.24       18.35      6.76 o 
  -3  -7   2       48.34       46.93      6.30 o 
  -2  -7   2       26.96       30.24     12.21 o 
  -1  -7   2      313.15      278.82      9.70 o 
   0  -7   2       16.27       17.08      4.52 o 
   1  -7   2       12.24        4.46      4.17 o 
   2  -7   2      258.95      251.14      7.79 o 
   3  -7   2     1625.07     1710.99     42.35 o 
   4  -7   2     3015.41     3079.61     68.62 o 
   5  -7   2      781.13      783.19     25.65 o 
   6  -7   2      876.75      867.46     27.90 o 
   7  -7   2      552.42      526.20     22.61 o 
   8  -7   2      168.53      150.64     15.47 o 
   9  -7   2      253.60      253.91     20.19 o 
  10  -7   2       91.52       77.61     17.19 o 
  11  -7   2       97.99       87.71     19.52 o 
  12  -7   2       19.91       24.46     21.07 o 
 -11  -6   2       22.39       22.30     20.14 o 
 -10  -6   2       15.70        0.26     17.98 o 
  -9  -6   2      109.16       86.16     16.48 o 
  -8  -6   2      105.77       71.31     15.56 o 
  -7  -6   2      168.40      177.89     21.00 o 
  -6  -6   2       33.00       30.86      7.60 o 
  -5  -6   2      138.01      131.43      8.79 o 
  -4  -6   2      595.11      573.20     14.59 o 
  -3  -6   2       91.08       87.42      6.48 o 
  -2  -6   2       23.78       12.18      4.30 o 
  -1  -6   2      359.47      345.46     24.53 o 
   0  -6   2       21.61       11.48      3.74 o 
   1  -6   2     1334.69     1352.18     21.76 o 
   2  -6   2      139.11      194.90     11.13 o 
   3  -6   2     3927.34     3992.51     84.62 o 
   4  -6   2      131.75      133.01      9.78 o 
   5  -6   2      678.21      696.14     22.48 o 
   6  -6   2      216.27      249.33     14.37 o 
   7  -6   2      325.58      315.22     16.48 o 
   8  -6   2      154.87      169.68     14.46 o 
   9  -6   2        4.13       19.26     12.61 o 
  10  -6   2        3.74        6.39     15.03 o 
  11  -6   2        7.56       16.35     17.63 o 
  12  -6   2        2.26        1.67     22.13 o 
 -11  -5   2        0.51       -1.54     17.19 o 
 -10  -5   2        0.05       -2.51     15.12 o 
  -9  -5   2        7.68       -2.56     14.02 o 
  -8  -5   2       50.21       25.17     12.43 o 
  -7  -5   2      311.09      271.48     24.39 o 
  -6  -5   2      218.58      219.65     10.13 o 
  -5  -5   2     1128.92     1103.54     22.52 o 
  -4  -5   2     1578.58     1683.03     28.52 o 
  -3  -5   2      458.18      528.86     12.23 o 
  -2  -5   2     2560.24     2586.73     39.12 o 
  -1  -5   2      203.67      200.81      6.66 o 
   0  -5   2      763.84      636.04     12.07 o 
   1  -5   2        4.30        6.22      2.67 o 
   2  -5   2      156.79      195.60     10.31 o 
   3  -5   2      226.70      188.24     10.31 o 
   4  -5   2       67.81       49.63      7.10 o 
   5  -5   2     1944.76     2098.04     48.66 o 
   6  -5   2      502.71      542.06     20.14 o 
   7  -5   2      773.17      759.21     25.34 o 
   8  -5   2      484.41      461.10     22.04 o 
   9  -5   2      360.35      396.22     21.07 o 
  10  -5   2       21.12       35.52     16.57 o 
  11  -5   2       13.76       14.81     17.28 o 
  12  -5   2        5.98       20.01     20.85 o 
 -11  -4   2       51.83       49.10     17.41 o 
 -10  -4   2       94.98       97.36     18.11 o 
  -9  -4   2      113.65      127.55     16.92 o 
  -8  -4   2      823.01      781.56     28.07 o 
  -7  -4   2     1046.06     1071.76     22.42 o 
  -6  -4   2      439.25      458.27     18.75 o 
  -5  -4   2      359.57      334.37      8.16 o 
  -4  -4   2      463.29      474.18      8.92 o 
  -3  -4   2     3827.44     3733.58     44.05 o 
  -2  -4   2      714.91      677.16     21.73 o 
  -1  -4   2      496.28      514.21     10.30 o 
   0  -4   2      278.95      278.18      8.46 o 
   1  -4   2      697.96      711.09     15.21 o 
   2  -4   2     1110.79     1072.27     26.31 o 
   3  -4   2     1417.81     1335.21     31.69 o 
   4  -4   2       33.56       39.04      2.87 o 
   5  -4   2      927.16      862.92     15.16 o 
   6  -4   2     1312.62     1372.02     34.99 o 
   7  -4   2      347.18      330.11     17.23 o 
   8  -4   2      708.33      667.63     24.73 o 
   9  -4   2       79.98       83.61     14.50 o 
  10  -4   2       27.13       36.27     16.48 o 
  11  -4   2       19.73       11.55     18.60 o 
  12  -4   2        0.36        1.59     19.35 o 
 -12  -3   2        3.00        8.81     20.36 o 
 -11  -3   2        4.21        0.93     15.56 o 
 -10  -3   2        0.00        1.06     13.05 o 
  -9  -3   2       34.77       39.93     11.99 o 
  -8  -3   2      219.49      218.52     15.43 o 
  -7  -3   2      134.03      122.47      9.06 o 
  -6  -3   2      274.29      279.03      8.03 o 
  -5  -3   2      685.11      711.90     16.78 o 
  -4  -3   2     2335.04     2398.11     29.63 o 
  -3  -3   2      564.46      572.76     12.76 o 
  -2  -3   2      399.49      420.46      6.87 o 
  -1  -3   2      847.82      891.59     14.45 o 
   0  -3   2     8560.56     8464.18    115.24 o 
   1  -3   2      721.46      721.67     11.37 o 
   2  -3   2      424.17      427.29     12.96 o 
   3  -3   2       35.60       33.17      2.51 o 
   4  -3   2       14.08        5.54      2.93 o 
   5  -3   2      807.08      998.71     17.30 o 
   6  -3   2      183.50      174.97      7.30 o 
   7  -3   2      326.80      333.68     16.79 o 
   8  -3   2      602.94      596.49     22.96 o 
   9  -3   2      262.42      213.41     16.13 o 
  10  -3   2       14.68       10.62     14.19 o 
  11  -3   2      118.09      121.20     21.55 o 
  12  -3   2        2.17       -6.35     19.83 o 
 -12  -2   2       34.90       39.75     20.54 o 
 -11  -2   2       47.62       55.27     17.59 o 
 -10  -2   2      256.79      255.58     18.91 o 
  -9  -2   2      340.26      313.45     18.25 o 
  -8  -2   2       46.78       51.24      7.45 o 
  -7  -2   2       29.50       27.54      6.25 o 
  -6  -2   2     1170.49     1115.29     20.67 o 
  -5  -2   2     5103.02     5216.03     61.12 o 
  -4  -2   2      265.44      250.27      5.95 o 
  -3  -2   2     7696.25     7522.19     85.34 o 
  -2  -2   2     9858.09    10502.21    117.86 o 
  -1  -2   2     3420.27     3313.67     46.15 o 
   0  -2   2      456.92      457.57      7.81 o 
   1  -2   2       14.92       12.83      2.91 o 
   2  -2   2     2916.63     2938.36     42.77 o 
   3  -2   2      164.01      169.73      5.11 o 
   4  -2   2     1135.30     1122.52     18.36 o 
   5  -2   2     1221.94     1238.63     20.82 o 
   6  -2   2       67.67       72.57      5.96 o 
   7  -2   2     1065.15     1051.18     20.49 o 
   8  -2   2      192.84      202.12     14.54 o 
   9  -2   2      261.79      235.79     17.19 o 
  10  -2   2      242.37      326.01     23.27 o 
  11  -2   2       19.80       11.77     18.64 o 
  12  -2   2      106.18      125.08     25.25 o 
 -12  -1   2        6.05       11.46     18.95 o 
 -11  -1   2       27.40       27.02     16.31 o 
 -10  -1   2        7.71        0.71     11.90 o 
  -9  -1   2       16.26        6.80      7.82 o 
  -8  -1   2      293.01      319.40     11.84 o 
  -7  -1   2        6.20        3.87      5.41 o 
  -6  -1   2      153.99      136.33      6.66 o 
  -5  -1   2        0.32        0.00      3.71 o 
  -4  -1   2       90.85      106.12      3.70 o 
  -3  -1   2      302.98      264.03      5.07 o 
  -2  -1   2     1448.67     1390.20     16.88 o 
  -1  -1   2     3262.65     3399.12     38.78 o 
   0  -1   2      802.48      888.91     32.26 o 
   1  -1   2       98.66      101.07      3.19 o 
   2  -1   2      321.29      346.24      9.12 o 
   3  -1   2       27.00       22.52      3.88 o 
   4  -1   2      316.39      349.59     11.46 o 
   5  -1   2      392.06      390.32     13.66 o 
   6  -1   2       11.15        6.83      6.66 o 
   7  -1   2      544.36      550.53     19.48 o 
   8  -1   2       11.69        6.88      9.65 o 
   9  -1   2       83.78       78.94     13.00 o 
  10  -1   2       68.38       91.59     17.89 o 
  11  -1   2       73.15       85.50     20.85 o 
 -11   0   2      191.28      172.55     19.13 o 
 -10   0   2      197.59      243.87     12.97 o 
  -9   0   2      265.53      270.33     19.24 o 
  -8   0   2       65.88       81.24      8.04 o 
  -7   0   2     1733.69     1834.10     39.16 o 
  -6   0   2     1001.50      961.82     18.15 o 
  -5   0   2     1663.11     1588.00     25.81 o 
  -4   0   2     3051.11     2866.24     42.14 o 
  -3   0   2     3750.32     3896.65     68.14 o 
  -2   0   2      406.20      354.40      7.03 o 
  -1   0   2      711.88      719.62     11.36 o 
   0   0   2     2638.55     2579.28     49.98 o 
   1   0   2      109.80       97.40      4.58 o 
   2   0   2     3685.64     3753.36     72.94 o 
   3   0   2       20.46        6.21      3.57 o 
   4   0   2     1207.56     1145.96     26.93 o 
   5   0   2      929.92      982.10     24.95 o 
   6   0   2     1578.85     1628.08     38.52 o 
   7   0   2      299.84      311.73     15.38 o 
   8   0   2      242.06      216.49     14.15 o 
   9   0   2       10.43       10.58     10.97 o 
  10   0   2      416.22      449.90     25.56 o 
 -12   1   2        0.19        4.85     19.13 o 
 -11   1   2        7.61        8.51     15.69 o 
 -10   1   2        2.40       -3.33      8.95 o 
  -9   1   2      145.79      158.62      9.92 o 
  -8   1   2       10.37       13.99      6.70 o 
  -7   1   2       33.41       34.51      4.59 o 
  -6   1   2      753.89      785.52     12.31 o 
  -5   1   2      919.70      938.68     15.08 o 
  -4   1   2        0.55       -1.24      2.01 o 
  -3   1   2     1851.99     1870.00     28.00 o 
  -2   1   2     1825.97     1937.41     31.87 o 
  -1   1   2     2395.49     2678.54     30.94 o 
   0   1   2      621.29      699.83     11.35 o 
   1   1   2      467.25      474.21     19.55 o 
   2   1   2      441.78      447.48     12.65 o 
   3   1   2       71.05       79.99      6.35 o 
   4   1   2       29.69       41.16      6.08 o 
   5   1   2      370.07      418.66     16.09 o 
   6   1   2        7.91       -0.88      7.10 o 
   7   1   2       55.85       28.96      8.99 o 
   8   1   2       66.21       83.78     12.87 o 
   9   1   2       53.52       44.16     13.49 o 
  10   1   2       41.06       37.42     16.04 o 
 -13   2   2       11.12        9.56     23.14 o 
 -12   2   2       35.90       10.14     18.73 o 
 -11   2   2       65.78       82.64     16.66 o 
 -10   2   2       85.85       97.36     16.18 o 
  -9   2   2      498.05      536.94     16.03 o 
  -8   2   2      271.71      258.09     10.37 o 
  -7   2   2     1590.48     1661.38     37.35 o 
  -6   2   2     1810.01     1828.56     23.83 o 
  -5   2   2      457.56      441.01      7.99 o 
  -4   2   2     6403.36     6425.15    119.99 o 
  -3   2   2      155.67      150.21      4.23 o 
  -2   2   2     8415.49     8156.98     91.85 o 
  -1   2   2    23495.14    21330.71    237.90 o 
   0   2   2      322.29      338.02      5.86 o 
   1   2   2      421.40      394.77     12.03 o 
   2   2   2      294.04      237.99      9.37 o 
   3   2   2     2866.08     2962.62     76.75 o 
   4   2   2     4716.93     4819.95     96.79 o 
   5   2   2        9.52        6.04      7.27 o 
   6   2   2     1501.86     1535.44     38.43 o 
   7   2   2       11.75       18.73      9.30 o 
   8   2   2     1364.47     1327.59     37.64 o 
   9   2   2      327.57      379.47     21.02 o 
  10   2   2       99.20       81.93     16.62 o 
  11   2   2       33.59       35.08     18.11 o 
 -13   3   2       36.56       21.20     21.07 o 
 -12   3   2       44.24       53.73     20.58 o 
 -11   3   2        2.30        3.61     16.26 o 
 -10   3   2       21.02       17.94     13.31 o 
  -9   3   2        2.77        4.54     11.11 o 
  -8   3   2      235.65      243.42     10.22 o 
  -7   3   2      618.04      622.48     22.70 o 
  -6   3   2        3.37        5.20      3.43 o 
  -5   3   2       56.19       52.17      3.50 o 
  -4   3   2       11.82       15.03      2.55 o 
  -3   3   2      352.71      349.49      6.36 o 
  -2   3   2        0.49       -2.09      1.98 o 
  -1   3   2      974.59     1007.85     13.36 o 
   0   3   2     1059.50     1101.17     14.53 o 
   1   3   2     1209.90     1161.83     26.66 o 
   2   3   2     1118.73     1107.66     26.62 o 
   3   3   2     1662.63     1836.32     36.56 o 
   4   3   2        6.20        0.17      4.25 o 
   5   3   2       36.20       36.63      6.19 o 
   6   3   2       10.83        9.56      8.86 o 
   7   3   2       13.25        3.22      9.74 o 
   8   3   2        0.33        2.34     12.47 o 
   9   3   2        0.19        3.88     13.44 o 
  10   3   2       14.04       19.52     16.04 o 
  11   3   2        0.59       -6.79     20.10 o 
 -12   4   2      140.03      139.27     23.09 o 
 -11   4   2        2.99        5.69     15.34 o 
 -10   4   2      118.32      114.50     17.54 o 
  -9   4   2       56.32       73.87     13.62 o 
  -8   4   2      655.30      632.37     25.08 o 
  -7   4   2      732.88      774.44     16.70 o 
  -6   4   2      493.62      484.25     11.48 o 
  -5   4   2      568.81      602.51     14.78 o 
  -4   4   2     2664.44     2685.37     32.60 o 
  -3   4   2     3048.10     3029.97     43.73 o 
  -2   4   2     9328.44     9554.58    108.15 o 
  -1   4   2     1441.45     1278.83     21.55 o 
   0   4   2     5380.26     5365.06     61.97 o 
   1   4   2      130.37      127.81      8.11 o 
   2   4   2     2500.78     2327.40     36.13 o 
   3   4   2      196.56      223.33      8.29 o 
   4   4   2     1079.08     1016.04     20.22 o 
   5   4   2      343.32      384.75     12.68 o 
   6   4   2      132.69      122.06     16.46 o 
   7   4   2      139.54      177.79     16.22 o 
   8   4   2      317.22      344.52     20.67 o 
   9   4   2      150.97      162.81     19.57 o 
  10   4   2      103.00       91.54     20.32 o 
  11   4   2       15.44        8.24     21.55 o 
 -12   5   2       43.88       33.72     19.22 o 
 -11   5   2      116.56      120.94     19.04 o 
 -10   5   2       83.37       74.44     15.69 o 
  -9   5   2       94.33      112.12     14.99 o 
  -8   5   2       24.62       13.93     11.46 o 
  -7   5   2      160.01      176.30      8.58 o 
  -6   5   2      217.61      234.76      6.81 o 
  -5   5   2      903.59      874.35     13.43 o 
  -4   5   2      146.05      149.64      6.45 o 
  -3   5   2     1499.43     1612.77     21.04 o 
  -2   5   2     1681.27     1667.21     21.63 o 
  -1   5   2      233.86      219.94      6.26 o 
   0   5   2       29.72       24.24      2.93 o 
   1   5   2       88.77       84.24      6.90 o 
   2   5   2        3.73        1.80      4.42 o 
   3   5   2       58.81       54.02      5.96 o 
   4   5   2      262.47      254.81     10.32 o 
   5   5   2      211.51      227.08     10.83 o 
   6   5   2       16.13       11.28      7.69 o 
   7   5   2        1.50       -2.07     11.15 o 
   8   5   2       10.98       11.37     13.75 o 
   9   5   2        0.83        4.98     15.12 o 
  10   5   2        9.81       18.82     18.25 o 
 -12   6   2       75.81       89.78     23.14 o 
 -11   6   2       28.75       44.73     17.54 o 
 -10   6   2      281.73      326.06     24.20 o 
  -9   6   2       30.26       40.99     13.18 o 
  -8   6   2      176.07      156.81     15.34 o 
  -7   6   2        3.75        6.50      6.43 o 
  -6   6   2      112.91      118.16      7.83 o 
  -5   6   2      736.89      739.75     12.53 o 
  -4   6   2     1322.99     1256.22     17.74 o 
  -3   6   2       10.38        3.18      3.42 o 
  -2   6   2     1762.51     1628.37     21.72 o 
  -1   6   2      409.73      380.48      8.08 o 
   0   6   2     1929.08     1761.84     29.66 o 
   1   6   2     1334.62     1281.49     25.23 o 
   2   6   2     1186.20     1167.07     22.08 o 
   3   6   2     1144.92     1141.95     22.62 o 
   4   6   2        2.45        0.76      6.18 o 
   5   6   2      194.49      214.42     11.02 o 
   6   6   2       95.67       94.82     20.71 o 
   7   6   2      139.51      161.66     12.87 o 
   8   6   2      101.33      149.19     18.20 o 
   9   6   2        1.39        1.37     16.44 o 
  10   6   2       90.50      111.11     21.68 o 
 -12   7   2       21.56       21.16     20.63 o 
 -11   7   2      216.36      235.00     23.58 o 
 -10   7   2      138.07      116.44     18.16 o 
  -9   7   2      267.59      227.64     19.52 o 
  -8   7   2       54.94       42.66     12.83 o 
  -7   7   2      591.23      637.19     38.19 o 
  -6   7   2       56.87       72.35      8.04 o 
  -5   7   2        5.33        4.66      5.69 o 
  -4   7   2      926.32      868.74     14.18 o 
  -3   7   2       94.55      105.80      5.42 o 
  -2   7   2      321.79      333.58      8.58 o 
  -1   7   2     1712.75     1671.54     26.35 o 
   0   7   2      119.18      119.37      5.24 o 
   1   7   2      951.17      998.90     20.05 o 
   2   7   2      102.86      100.98      7.65 o 
   3   7   2       61.12       56.81      9.01 o 
   4   7   2      421.90      403.71     14.53 o 
   5   7   2       54.69       38.90      8.66 o 
   6   7   2       19.42       33.75      9.51 o 
   7   7   2        2.54        7.02     10.72 o 
   8   7   2        0.03       -2.78     15.03 o 
   9   7   2        7.79        5.86     19.92 o 
 -12   8   2       74.59       55.44     23.36 o 
 -11   8   2        2.12       -2.73     16.84 o 
 -10   8   2       90.02      105.07     20.32 o 
  -9   8   2      104.20       63.11     16.13 o 
  -8   8   2      962.91      988.04     35.17 o 
  -7   8   2       31.92       19.36      8.31 o 
  -6   8   2       10.35       11.16      6.93 o 
  -5   8   2        7.49        4.89      6.68 o 
  -4   8   2      819.05      804.84     18.31 o 
  -3   8   2      263.77      274.03      8.24 o 
  -2   8   2      323.75      331.80     10.66 o 
  -1   8   2      752.77      709.89     12.84 o 
   0   8   2     1629.33     1627.32     28.86 o 
   1   8   2     1447.32     1345.12     51.96 o 
   2   8   2       94.48       95.58      8.67 o 
   3   8   2      230.97      254.60     18.95 o 
   4   8   2      331.60      341.55     11.31 o 
   5   8   2      212.29      194.19     12.44 o 
   6   8   2      149.20      151.82     17.59 o 
   7   8   2        9.55        7.12     11.88 o 
   8   8   2       29.35       29.95     14.11 o 
   9   8   2        5.25       10.68     17.51 o 
 -11   9   2      143.73      168.98     25.25 o 
 -10   9   2       54.61       58.05     17.94 o 
  -9   9   2      226.06      227.07     22.30 o 
  -8   9   2      434.04      414.91     24.02 o 
  -7   9   2      878.89      990.14     23.88 o 
  -6   9   2       39.97       46.67      8.89 o 
  -5   9   2       35.84       41.90      7.81 o 
  -4   9   2      221.27      203.07     16.81 o 
  -3   9   2       73.59       77.53     16.20 o 
  -2   9   2      248.19      232.10      9.09 o 
  -1   9   2      660.27      674.16     16.77 o 
   0   9   2     1050.04      987.92     21.10 o 
   1   9   2        6.19        4.89      7.09 o 
   2   9   2      503.53      523.05     16.41 o 
   3   9   2      194.41      192.81     11.73 o 
   4   9   2      167.90      178.51     12.64 o 
   5   9   2      133.06      139.69     20.05 o 
   6   9   2       19.39       13.79     13.30 o 
   7   9   2        9.01       27.66     15.14 o 
   8   9   2        0.07       -4.37     18.71 o 
 -11  10   2       47.28       50.42     22.35 o 
 -10  10   2       65.86       61.84     19.61 o 
  -9  10   2        7.05        9.04     17.89 o 
  -8  10   2       49.54       40.28     16.88 o 
  -7  10   2       14.14       17.85     14.54 o 
  -6  10   2       68.34       67.71     10.25 o 
  -5  10   2       15.90       18.75      8.73 o 
  -4  10   2      326.00      304.96     16.13 o 
  -3  10   2      215.41      221.96     11.13 o 
  -2  10   2        0.86        7.67     11.42 o 
  -1  10   2      368.26      361.98     13.51 o 
   0  10   2        1.99        2.45      7.16 o 
   1  10   2      194.88      197.83     11.17 o 
   2  10   2      566.95      539.53     18.11 o 
   3  10   2       31.94       33.87     10.07 o 
   4  10   2       82.13       85.63     11.80 o 
   5  10   2       28.51       37.42     12.52 o 
   6  10   2       25.00       29.56     15.03 o 
   7  10   2       13.91       19.46     17.92 o 
 -10  11   2       52.00       42.44     22.21 o 
  -9  11   2      247.50      235.40     23.71 o 
  -8  11   2      139.20      155.45     20.19 o 
  -7  11   2      276.21      307.33     23.14 o 
  -6  11   2      155.66      164.92     12.87 o 
  -5  11   2      161.45      187.93     12.17 o 
  -4  11   2      177.96      191.10     16.70 o 
  -3  11   2        1.88        1.90     11.15 o 
  -2  11   2      170.82      177.71     16.44 o 
  -1  11   2       17.61       12.05      8.76 o 
   0  11   2      244.10      260.60     13.12 o 
   1  11   2       59.20       58.51      9.38 o 
   2  11   2       62.80       76.74     11.32 o 
   3  11   2      171.57      195.97     13.75 o 
   4  11   2      149.64      148.36     13.38 o 
   5  11   2       85.82       79.99     14.19 o 
   6  11   2       18.45       15.24     15.43 o 
  -9  12   2       22.41       16.40     21.51 o 
  -8  12   2        3.55        3.00     19.17 o 
  -7  12   2       29.33       16.57     16.35 o 
  -6  12   2       59.41       35.70     11.98 o 
  -5  12   2       18.02       10.93     15.87 o 
  -4  12   2        0.26       -5.69     15.07 o 
  -3  12   2      162.69      170.08     17.81 o 
  -2  12   2      179.44      176.82     19.39 o 
  -1  12   2        9.60        3.17     14.50 o 
   0  12   2       53.40       59.98     10.50 o 
   1  12   2       92.85       86.91     10.89 o 
   2  12   2       34.90       23.86     10.51 o 
   3  12   2       30.95       18.88     12.02 o 
   4  12   2       50.92       47.95     14.00 o 
   5  12   2       48.93       47.17     14.95 o 
  -9  13   2       42.29       31.78     23.93 o 
  -8  13   2       37.13       43.46     20.23 o 
  -6  13   2      186.65      237.43     23.93 o 
  -5  13   2       63.61       56.50     19.13 o 
  -4  13   2      186.31      240.51     23.01 o 
  -3  13   2      224.41      264.00     21.99 o 
  -2  13   2       43.68       64.30     16.88 o 
  -1  13   2        6.11        6.17     17.01 o 
   0  13   2       34.40       28.60     18.07 o 
   1  13   2       22.64       28.56     17.19 o 
   2  13   2      143.67      129.85     14.83 o 
   3  13   2        0.79       -2.06     12.70 o 
   4  13   2       12.72       14.93     14.29 o 
  -6  14   2        0.68       -1.41     18.78 o 
  -5  14   2        2.80        4.23     18.20 o 
  -4  14   2       13.76       15.07     20.10 o 
  -3  14   2        1.08       11.28     17.63 o 
  -2  14   2       28.74       18.33     16.88 o 
  -1  14   2       55.36       59.63     19.35 o 
   0  14   2      116.61      132.97     23.62 o 
   1  14   2        0.13       -6.17     20.58 o 
   2  14   2       13.22       18.82     23.01 o 
  -5  15   2       36.30       48.97     21.51 o 
  -4  15   2       75.80       54.17     23.62 o 
  -3  15   2       12.31       15.60     20.19 o 
  -2  15   2       38.57       20.19     22.79 o 
  -1  15   2       46.77       34.29     23.14 o 
   0  15   2       81.94       77.57     25.21 o 
  -2 -15   3        0.24       12.30     24.46 o 
  -1 -15   3       18.64       28.82     24.02 o 
   0 -15   3        0.16        5.99     20.67 o 
   1 -15   3       15.22       21.99     20.19 o 
   2 -15   3       10.82      -10.84     21.38 o 
   3 -15   3       21.92       14.10     22.35 o 
   4 -15   3       27.42       29.09     23.14 o 
   5 -15   3        5.24       13.35     23.80 o 
  -4 -14   3        7.13       14.94     23.76 o 
  -3 -14   3       25.10       13.44     19.92 o 
  -2 -14   3      205.26      212.48     25.69 o 
  -1 -14   3       34.93       30.28     19.00 o 
   0 -14   3      180.71      148.53     21.73 o 
   1 -14   3      174.50      142.53     23.01 o 
   2 -14   3       70.66       84.22     21.24 o 
   3 -14   3       72.66      101.81     21.77 o 
   4 -14   3       59.78       52.14     20.94 o 
   5 -14   3      122.32      122.35     20.80 o 
   6 -14   3       75.05       64.04     23.23 o 
   7 -14   3       89.12       74.75     24.46 o 
  -5 -13   3        0.56        4.22     14.99 o 
  -4 -13   3        4.54       -4.42     13.52 o 
  -3 -13   3        1.35       -8.89     11.66 o 
  -2 -13   3       22.42       16.92     18.56 o 
  -1 -13   3       15.99       21.02     17.94 o 
   0 -13   3       20.72       11.59     15.34 o 
   1 -13   3      151.54      188.42     19.97 o 
   2 -13   3       26.91       36.45     17.41 o 
   3 -13   3      102.53      103.57     17.54 o 
   4 -13   3        1.51       -6.04     14.68 o 
   5 -13   3       19.01       19.52     18.82 o 
   6 -13   3        7.58        5.20     18.86 o 
   7 -13   3        0.27        1.02     14.00 o 
   8 -13   3       15.77       12.71     14.20 o 
  -6 -12   3       34.38       33.72     14.16 o 
  -5 -12   3        2.54        3.01     12.48 o 
  -4 -12   3       48.14       47.23     12.00 o 
  -3 -12   3        0.96        3.04     10.91 o 
  -2 -12   3      122.10      145.85     14.85 o 
  -1 -12   3      200.17      250.03     21.29 o 
   0 -12   3        5.03        8.24     15.07 o 
   1 -12   3      242.91      287.58     20.80 o 
   2 -12   3       75.23       64.39     15.12 o 
   3 -12   3      207.95      204.90     18.64 o 
   4 -12   3       97.99      103.13     18.11 o 
   5 -12   3        8.40        1.91     10.11 o 
   6 -12   3      140.09      156.64     14.21 o 
   7 -12   3       66.08       78.13     21.97 o 
   8 -12   3       53.41       57.91     19.02 o 
   9 -12   3       46.99       46.06     22.04 o 
  -7 -11   3       12.69       -4.23     17.98 o 
  -6 -11   3        5.87        7.59     11.61 o 
  -5 -11   3        3.04        0.33     11.49 o 
  -4 -11   3        0.34       -3.48      9.50 o 
  -3 -11   3      144.61      121.69     24.09 o 
  -2 -11   3       15.89        9.89      8.58 o 
  -1 -11   3       73.21       65.66      9.13 o 
   0 -11   3       60.70       30.37     12.65 o 
   1 -11   3       56.09       68.40     14.50 o 
   2 -11   3      201.86      218.43     17.41 o 
   3 -11   3      107.95      110.49     16.04 o 
   4 -11   3      108.48      106.22     16.44 o 
   5 -11   3       41.66       19.39     12.61 o 
   6 -11   3       69.12       54.78     10.85 o 
   7 -11   3        0.01       -1.08     10.97 o 
   8 -11   3       57.18       47.83     12.84 o 
   9 -11   3        0.85       -3.62     13.21 o 
  10 -11   3       15.26       33.94     22.48 o 
  -8 -10   3       48.96       35.04     19.04 o 
  -7 -10   3        6.37       10.62     16.57 o 
  -6 -10   3       56.32       48.10     12.12 o 
  -5 -10   3      172.83      177.59     13.18 o 
  -4 -10   3      113.50      124.69     19.08 o 
  -3 -10   3      250.25      260.06     12.58 o 
  -2 -10   3        3.87       -1.16      7.20 o 
  -1 -10   3      188.33      164.95      9.65 o 
   0 -10   3      444.63      443.61     20.30 o 
   1 -10   3      774.37      828.50     29.31 o 
   2 -10   3     1371.40     1432.84     41.47 o 
   3 -10   3       92.10      102.38     13.40 o 
   4 -10   3      612.40      596.19     25.25 o 
   5 -10   3       52.66       67.39     13.18 o 
   6 -10   3       76.02       61.79     13.49 o 
   7 -10   3      126.42      156.24     17.06 o 
   8 -10   3       60.50       53.96     12.00 o 
   9 -10   3      124.17      138.28     14.59 o 
  10 -10   3       58.87       68.67     20.58 o 
  -9  -9   3        0.31        7.10     20.14 o 
  -8  -9   3       26.72       42.71     18.91 o 
  -7  -9   3        9.63       33.85     15.51 o 
  -6  -9   3       25.37       18.55      9.94 o 
  -5  -9   3      242.46      240.44     13.03 o 
  -4  -9   3        3.07        3.63      7.34 o 
  -3  -9   3       39.80       43.03     16.18 o 
  -2  -9   3      268.87      254.85     10.82 o 
  -1  -9   3      353.52      388.48     22.72 o 
   0  -9   3       98.97       92.33     10.75 o 
   1  -9   3      191.66      192.95     14.81 o 
   2  -9   3        3.06       -7.05      8.55 o 
   3  -9   3      530.60      537.21     22.30 o 
   4  -9   3       42.90       44.82     12.21 o 
   5  -9   3      268.86      254.75     16.66 o 
   6  -9   3       32.30       42.00     11.94 o 
   7  -9   3       22.12       17.72     12.12 o 
   8  -9   3        1.77       -0.57     14.41 o 
   9  -9   3        0.39       -1.38     10.47 o 
  10  -9   3        2.85        1.10     17.06 o 
  11  -9   3        0.41        7.62     21.73 o 
 -10  -8   3       19.62       23.54     20.67 o 
  -9  -8   3        0.51       -5.86     16.57 o 
  -8  -8   3        0.31       -1.94     14.46 o 
  -7  -8   3      103.08      102.74     15.65 o 
  -6  -8   3       27.05       23.44     10.82 o 
  -5  -8   3      147.37      158.36     13.55 o 
  -4  -8   3       24.44       26.13      7.38 o 
  -3  -8   3       34.13       28.18      6.80 o 
  -2  -8   3      210.54      226.29      9.54 o 
  -1  -8   3      600.51      539.95     16.77 o 
   0  -8   3       75.10       70.03      6.40 o 
   1  -8   3      889.26      878.81     17.13 o 
   2  -8   3       68.34       46.41      9.43 o 
   3  -8   3     1264.96     1313.97     36.05 o 
   4  -8   3     1384.44     1415.12     38.30 o 
   5  -8   3      808.68      767.72     27.02 o 
   6  -8   3      182.72      179.86     14.99 o 
   7  -8   3      165.91      218.21     17.06 o 
   8  -8   3        2.22       -6.17     11.37 o 
   9  -8   3       57.84       74.31     16.79 o 
  10  -8   3       70.75      104.23     19.48 o 
  11  -8   3      111.43       96.57     21.60 o 
 -10  -7   3       32.04       26.00     18.51 o 
  -9  -7   3       54.13       53.81     16.88 o 
  -8  -7   3        7.54       -4.14     13.57 o 
  -7  -7   3       50.92       51.21     14.32 o 
  -6  -7   3        1.41       -2.80      7.74 o 
  -5  -7   3       13.84       11.87      6.90 o 
  -4  -7   3      264.32      251.41     10.07 o 
  -3  -7   3      586.66      590.56     14.79 o 
  -2  -7   3      108.37      123.65      7.35 o 
  -1  -7   3     1426.00     1405.01     24.25 o 
   0  -7   3       82.11       88.44      5.78 o 
   1  -7   3     1911.15     2007.19     31.20 o 
   2  -7   3      948.80     1001.41     17.59 o 
   3  -7   3      836.96      861.11     26.00 o 
   4  -7   3      603.65      638.10     22.13 o 
   5  -7   3      131.85      103.88     11.86 o 
   6  -7   3       77.14       77.31     11.99 o 
   7  -7   3       95.86       85.11     11.94 o 
   8  -7   3       79.14       60.60     14.10 o 
   9  -7   3       25.03       16.70     14.37 o 
  11  -7   3        5.15        8.02     18.82 o 
 -11  -6   3        3.67        3.92     19.48 o 
 -10  -6   3        0.10       -1.59     16.26 o 
  -9  -6   3       23.06       22.79     16.22 o 
  -8  -6   3       41.96       31.64     13.40 o 
  -7  -6   3      235.09      206.75     16.44 o 
  -6  -6   3       10.87       10.63      6.90 o 
  -5  -6   3       94.31      105.55      8.01 o 
  -4  -6   3      103.86       96.37      6.91 o 
  -3  -6   3        1.87       -0.76      4.76 o 
  -2  -6   3     1742.83     1853.92     29.98 o 
  -1  -6   3     2924.59     3055.25     62.47 o 
   0  -6   3       29.50       35.10      4.09 o 
   1  -6   3     1754.77     1766.01     27.38 o 
   2  -6   3      298.82      333.08      7.61 o 
   3  -6   3     1302.19     1189.51     31.03 o 
   4  -6   3     1831.71     1916.15     45.66 o 
   5  -6   3      597.87      599.98     21.68 o 
   6  -6   3     1630.23     1536.01     40.33 o 
   7  -6   3      173.61      156.20     13.93 o 
   8  -6   3      193.69      223.59     16.79 o 
   9  -6   3       66.86       73.43     15.21 o 
  11  -6   3        3.78        5.60     19.57 o 
 -11  -5   3       14.49        4.36     19.30 o 
 -10  -5   3       64.51       76.51     16.88 o 
  -9  -5   3      120.00      113.36     16.18 o 
  -8  -5   3      163.54      141.12     15.21 o 
  -7  -5   3     2029.95     2004.61     50.24 o 
  -6  -5   3       28.12       23.67      8.62 o 
  -5  -5   3      525.54      532.76     24.55 o 
  -4  -5   3        4.47        4.76      4.69 o 
  -3  -5   3     1655.20     1659.57     27.22 o 
  -2  -5   3     1813.32     1836.41     28.97 o 
  -1  -5   3     1999.22     1929.25     35.96 o 
   0  -5   3      912.01      999.74     24.51 o 
   1  -5   3     2002.13     2059.42     40.59 o 
   2  -5   3     1874.63     1891.95     43.24 o 
   3  -5   3     1699.01     1720.33     40.59 o 
   4  -5   3      506.18      519.59     18.56 o 
   5  -5   3     1409.53     1472.77     37.33 o 
   6  -5   3      155.78      171.76     12.30 o 
   7  -5   3      715.18      717.61     25.74 o 
   8  -5   3      168.32      195.33     15.69 o 
   9  -5   3       17.76       23.45     13.57 o 
  11  -5   3       29.95       47.03     18.73 o 
  12  -5   3        0.14        5.82     23.14 o 
 -11  -4   3        8.47       26.66     17.32 o 
 -10  -4   3        6.47        0.79     15.56 o 
  -9  -4   3        0.06        5.07     12.38 o 
  -8  -4   3       11.66        7.98     10.27 o 
  -7  -4   3       34.74       23.54     10.14 o 
  -6  -4   3      346.46      338.32     12.09 o 
  -5  -4   3     1856.86     1801.67     23.99 o 
  -4  -4   3     2728.03     2881.20     35.42 o 
  -3  -4   3     2129.86     2048.85     25.63 o 
  -2  -4   3       12.67       11.87      3.24 o 
  -1  -4   3       13.49       10.18      3.02 o 
   0  -4   3       33.56       21.98      3.97 o 
   1  -4   3     1073.05     1111.59     21.27 o 
   2  -4   3      168.56      146.41      8.20 o 
   3  -4   3     1491.83     1544.61     36.49 o 
   4  -4   3      466.48      426.89     11.00 o 
   5  -4   3      242.59      232.49      7.39 o 
   6  -4   3        6.66        8.11      8.64 o 
   7  -4   3      707.97      721.66     25.52 o 
   8  -4   3      450.27      468.11     22.04 o 
   9  -4   3      194.70      217.90     17.67 o 
  11  -4   3        7.62        8.68     19.26 o 
  12  -4   3       59.69       70.03     24.73 o 
 -12  -3   3        6.27       25.17     18.95 o 
 -11  -3   3       64.16       56.46     17.23 o 
 -10  -3   3      111.20      146.37     16.84 o 
  -9  -3   3      425.38      380.97     21.38 o 
  -8  -3   3       28.99       31.47     10.58 o 
  -7  -3   3      225.27      229.79      9.66 o 
  -6  -3   3        3.92       10.66      4.23 o 
  -5  -3   3     3759.38     3826.18     45.94 o 
  -4  -3   3     1753.33     1630.12     21.18 o 
  -3  -3   3       57.51       62.51      3.27 o 
  -2  -3   3     2246.58     2120.12     31.41 o 
  -1  -3   3     4851.04     4837.21     67.30 o 
   0  -3   3      113.70      143.12      4.63 o 
   1  -3   3      321.15      338.11      6.81 o 
   2  -3   3      474.70      505.60     12.01 o 
   3  -3   3     1807.79     1793.05     26.73 o 
   4  -3   3     1793.06     1825.82     27.89 o 
   5  -3   3      818.73      776.84     14.73 o 
   6  -3   3       50.16       32.78     11.99 o 
   7  -3   3      356.76      342.54     18.11 o 
   8  -3   3      492.76      485.96     22.08 o 
   9  -3   3       15.15        7.45     12.21 o 
  11  -3   3       48.30       47.47     20.71 o 
  12  -3   3       18.52       17.23     24.33 o 
 -12  -2   3        2.26        4.10     19.66 o 
 -11  -2   3        0.14      -13.66     14.06 o 
 -10  -2   3        0.48        6.57     12.65 o 
  -9  -2   3       62.02       62.06     12.47 o 
  -8  -2   3       10.79       13.51      6.75 o 
  -7  -2   3      308.32      296.96     20.69 o 
  -6  -2   3      579.30      581.19     11.77 o 
  -5  -2   3     2186.75     2224.05     27.97 o 
  -4  -2   3      423.79      495.68      8.51 o 
  -3  -2   3     1313.36     1451.27     24.34 o 
  -2  -2   3      343.91      393.51      6.52 o 
  -1  -2   3     1191.58     1164.55     17.76 o 
   0  -2   3    20739.57    20982.99    282.56 o 
   1  -2   3    10490.91    10550.18    143.19 o 
   2  -2   3      751.37      791.75     13.07 o 
   3  -2   3     2217.62     2201.26     44.10 o 
   4  -2   3      342.25      334.20     13.35 o 
   5  -2   3      933.08      919.80     17.22 o 
   6  -2   3      788.59      781.70     16.30 o 
   7  -2   3      634.55      661.89     26.60 o 
   8  -2   3      400.04      425.97     20.98 o 
   9  -2   3        2.29       -7.14     12.08 o 
  11  -2   3        2.87        3.92     17.98 o 
  12  -2   3       67.74       70.03     26.09 o 
 -12  -1   3       43.17       34.38     17.63 o 
 -11  -1   3      280.90      307.86     21.02 o 
 -10  -1   3      234.30      222.92     18.51 o 
  -9  -1   3      170.48      211.02     11.05 o 
  -8  -1   3      363.75      367.59     21.75 o 
  -7  -1   3      604.13      622.45     15.28 o 
  -6  -1   3     1180.80     1218.50     21.98 o 
  -5  -1   3     3128.45     3175.99     47.36 o 
  -4  -1   3     2062.49     2148.73     28.96 o 
  -3  -1   3     1488.66     1430.17     23.92 o 
  -2  -1   3        5.80        5.28      1.53 o 
  -1  -1   3     3452.93     3713.96     42.74 o 
   0  -1   3     9468.20     9111.15    123.94 o 
   1  -1   3    31296.64    27590.20    515.84 o 
   2  -1   3      146.97      149.67      6.52 o 
   3  -1   3      846.03     1010.21     22.92 o 
   4  -1   3     2817.65     3101.82     62.54 o 
   5  -1   3     1389.92     1416.84     32.79 o 
   6  -1   3     1709.53     1878.38     42.66 o 
   7  -1   3      496.81      495.39     19.35 o 
   8  -1   3      209.96      242.14     15.38 o 
   9  -1   3       70.25       51.57     13.09 o 
  11  -1   3      111.72      136.41     23.27 o 
 -11   0   3       60.03       46.17     10.47 o 
 -10   0   3       96.92      112.01     10.26 o 
  -9   0   3       87.01       84.35      9.12 o 
  -8   0   3        0.74       -0.35      6.49 o 
  -7   0   3        8.37       10.60      5.54 o 
  -6   0   3       19.47       14.27      5.82 o 
  -5   0   3      881.81      965.96     17.73 o 
  -4   0   3     1220.91     1269.10     28.12 o 
  -3   0   3     1746.01     1805.03     27.46 o 
  -2   0   3     1640.47     1640.11     29.88 o 
  -1   0   3      206.95      232.56      5.73 o 
   0   0   3    12316.93    11580.95    218.16 o 
   1   0   3     2741.79     2576.68     51.21 o 
   2   0   3       96.90      122.52      6.39 o 
   3   0   3       86.31       91.50      6.21 o 
   4   0   3     1414.14     1406.61     32.35 o 
   5   0   3       38.85       43.19      7.58 o 
   6   0   3     2062.96     2237.27     50.38 o 
   7   0   3       10.01       10.36      9.48 o 
   8   0   3        0.76        0.22     10.89 o 
   9   0   3      107.23      121.64     15.60 o 
 -12   1   3       11.03       -1.15     18.07 o 
 -11   1   3       39.52       43.41     16.75 o 
 -10   1   3      209.69      221.95     12.66 o 
  -9   1   3      274.35      286.29     23.56 o 
  -8   1   3     1139.28     1159.96     23.10 o 
  -7   1   3     1224.18     1181.58     22.24 o 
  -6   1   3     1439.60     1395.22     25.54 o 
  -5   1   3      914.24      847.40     12.12 o 
  -4   1   3     2445.15     2379.87     39.49 o 
  -3   1   3      138.14      113.54      4.46 o 
  -2   1   3     4582.30     4704.84     53.83 o 
  -1   1   3     3842.88     3608.96     41.75 o 
   0   1   3     2240.84     2222.81     32.28 o 
   1   1   3        8.76       10.36      3.48 o 
   2   1   3      467.49      448.36     13.53 o 
   3   1   3      811.44      718.62     19.17 o 
   4   1   3     3734.28     3746.80     76.51 o 
   5   1   3      284.18      289.43     13.80 o 
   6   1   3      476.32      468.33     18.47 o 
   7   1   3      888.48      867.33     27.37 o 
   8   1   3       44.36       45.92     11.81 o 
   9   1   3      306.03      269.78     18.64 o 
  10   1   3      110.14      121.56     18.73 o 
 -13   2   3       52.48       36.23     23.40 o 
 -12   2   3       14.58        4.72     19.04 o 
 -11   2   3        7.85        4.10     15.56 o 
 -10   2   3        1.47        1.51      9.03 o 
  -9   2   3        3.30       -3.57      7.04 o 
  -8   2   3       39.92       46.73      6.74 o 
  -7   2   3      234.14      258.24      9.59 o 
  -6   2   3       54.65       52.84      3.77 o 
  -5   2   3      763.11      865.16     12.46 o 
  -4   2   3      452.16      424.12      7.11 o 
  -3   2   3      484.49      548.85      8.34 o 
  -2   2   3      735.50      649.94     16.80 o 
  -1   2   3      300.37      324.29      8.83 o 
   0   2   3     2292.79     2417.43     36.15 o 
   1   2   3      548.94      532.14     15.16 o 
   2   2   3      138.60      141.04      8.09 o 
   3   2   3      270.35      268.77      8.62 o 
   4   2   3      168.03      153.91     10.00 o 
   5   2   3        4.45        8.29      7.98 o 
   6   2   3      155.60      140.68     12.03 o 
   7   2   3       80.75       63.33     11.50 o 
   8   2   3       84.58       78.54     13.49 o 
   9   2   3       64.47       59.15     14.68 o 
  10   2   3       18.55       19.13     17.37 o 
 -13   3   3       33.32       42.49     23.84 o 
 -12   3   3       51.16       84.58     19.52 o 
 -11   3   3       24.87       11.02     16.44 o 
 -10   3   3       91.76       75.98     15.03 o 
  -9   3   3       20.36        5.31      7.33 o 
  -8   3   3      478.21      508.14     14.45 o 
  -7   3   3     1766.96     1796.67     30.73 o 
  -6   3   3      547.84      566.14     16.16 o 
  -5   3   3     1499.63     1482.57     33.29 o 
  -4   3   3     3553.31     3538.83     41.89 o 
  -3   3   3      943.79      963.49     23.42 o 
  -2   3   3    18474.49    17248.57    192.89 o 
  -1   3   3       59.50       47.91      3.18 o 
   0   3   3       67.83       85.41      5.14 o 
   1   3   3     1623.40     1591.80     48.33 o 
   2   3   3      172.01      161.76      6.61 o 
   3   3   3      994.87      976.30     30.41 o 
   4   3   3      181.38      159.61      8.18 o 
   5   3   3      421.65      396.71     17.76 o 
   6   3   3      299.42      330.73     17.85 o 
   7   3   3      102.57      120.23     14.68 o 
   8   3   3      492.01      539.95     26.31 o 
   9   3   3      252.74      255.80     21.64 o 
  10   3   3      154.50      154.35     20.32 o 
  11   3   3       11.01       11.00     15.19 o 
 -13   4   3       40.84       27.24     23.23 o 
 -12   4   3       18.80       33.32     20.27 o 
 -11   4   3       50.16       50.24     17.94 o 
 -10   4   3       89.41       60.82     15.12 o 
  -9   4   3        3.85        3.17     10.97 o 
  -8   4   3      247.72      261.88     10.67 o 
  -7   4   3        1.01       -1.27      5.32 o 
  -6   4   3       23.73       22.78      4.25 o 
  -5   4   3        4.03        4.59      3.16 o 
  -4   4   3      424.39      414.02      9.77 o 
  -3   4   3     1295.06     1374.30     18.22 o 
  -2   4   3       67.26       85.25      3.79 o 
  -1   4   3     5458.97     5567.92     64.56 o 
   0   4   3      189.96      198.22      7.21 o 
   1   4   3       73.12       83.54     10.31 o 
   2   4   3      498.26      532.50     17.32 o 
   3   4   3      346.49      357.23     10.99 o 
   4   4   3       44.38       46.30      6.37 o 
   5   4   3       22.19       25.17      7.15 o 
   6   4   3        6.25        3.13      9.70 o 
   7   4   3       53.05       66.86     12.96 o 
   8   4   3       27.22       20.98     14.76 o 
   9   4   3        1.62        6.52     16.79 o 
  10   4   3       12.05       11.19     17.59 o 
 -12   5   3       10.58        5.42     18.64 o 
 -11   5   3      143.74      146.68     21.33 o 
 -10   5   3       74.67       67.92     15.91 o 
  -9   5   3      272.28      270.13     20.23 o 
  -8   5   3        5.12        3.83     10.05 o 
  -7   5   3      329.90      333.04     11.60 o 
  -6   5   3     1064.15     1055.76     19.69 o 
  -5   5   3      958.53      933.64     15.31 o 
  -4   5   3     1950.01     1874.65     32.13 o 
  -3   5   3     2088.61     2120.78     32.80 o 
  -2   5   3      846.80      806.66     12.57 o 
  -1   5   3     3014.81     3051.31     41.29 o 
   0   5   3     2691.58     2725.79     33.78 o 
   1   5   3     1686.58     1603.59     27.06 o 
   2   5   3     1349.20     1407.82     39.53 o 
   3   5   3       37.37       37.22      6.11 o 
   4   5   3      945.05      947.79     20.64 o 
   5   5   3       27.90       24.83     10.49 o 
   6   5   3      186.57      187.66     11.44 o 
   7   5   3      191.49      189.21     17.45 o 
   8   5   3       88.12       65.05     16.04 o 
   9   5   3       52.21       53.73     19.04 o 
  10   5   3       38.23       30.01     26.09 o 
 -12   6   3        4.44      -13.97     18.51 o 
 -11   6   3       91.35       90.84     18.56 o 
 -10   6   3      226.63      276.30     21.29 o 
  -9   6   3      258.30      242.27     18.95 o 
  -8   6   3        1.60        1.19     10.67 o 
  -7   6   3        4.94        2.69      9.65 o 
  -6   6   3        1.24        5.86      4.32 o 
  -5   6   3      808.70      779.49     13.09 o 
  -4   6   3        1.66        1.16      3.62 o 
  -3   6   3       81.93       78.70      4.76 o 
  -2   6   3       29.13       31.00      3.98 o 
  -1   6   3      169.94      160.25     10.61 o 
   0   6   3     2270.39     2202.34     28.49 o 
   1   6   3       69.83       58.78      5.94 o 
   2   6   3     1775.16     1654.32     29.11 o 
   3   6   3      189.00      203.75     20.69 o 
   4   6   3        1.74       -3.14      6.29 o 
   5   6   3       83.85       95.21     13.38 o 
   6   6   3       81.61       63.86     10.37 o 
   7   6   3       21.63       14.81     14.02 o 
   8   6   3        0.06       -0.90     12.38 o 
   9   6   3        0.01        1.01     24.59 o 
  10   6   3        0.28       -1.54     31.25 o 
 -12   7   3       27.45        7.85     20.36 o 
 -11   7   3       39.51       62.10     20.67 o 
 -10   7   3      139.76      167.13     19.44 o 
  -9   7   3       99.44      112.78     17.41 o 
  -8   7   3      224.86      226.19     17.98 o 
  -7   7   3        5.70       -4.41     10.40 o 
  -6   7   3      113.03      115.27     11.97 o 
  -5   7   3      152.28      172.67      9.91 o 
  -4   7   3      768.47      798.16     32.60 o 
  -3   7   3      866.80      792.77     13.63 o 
  -2   7   3     1279.86     1166.22     21.49 o 
  -1   7   3      434.03      443.99     20.99 o 
   0   7   3     3520.14     3274.23     40.83 o 
   1   7   3     1527.48     1520.83     34.47 o 
   2   7   3     2804.03     2719.80     44.16 o 
   3   7   3        3.64        0.07      7.12 o 
   4   7   3      355.86      361.17     13.92 o 
   5   7   3      150.49      142.10     11.14 o 
   6   7   3      253.31      283.45     15.13 o 
   7   7   3      144.39      146.85     16.13 o 
   8   7   3        8.90       22.52     21.64 o 
   9   7   3       22.92       15.03     27.24 o 
 -12   8   3       48.60       48.39     22.52 o 
 -11   8   3      153.70      177.71     23.01 o 
 -10   8   3       70.04       70.96     18.07 o 
  -9   8   3      242.21      307.55     23.32 o 
  -8   8   3      231.23      293.13     21.33 o 
  -7   8   3     1853.23     1898.70     52.05 o 
  -6   8   3      726.18      790.36     20.85 o 
  -5   8   3       20.14       23.86      6.90 o 
  -4   8   3     1221.38     1182.73     36.31 o 
  -3   8   3      156.18      151.98      8.36 o 
  -2   8   3      295.49      282.25      8.46 o 
  -1   8   3      263.43      283.85     13.40 o 
   0   8   3     1109.80     1175.38     23.20 o 
   1   8   3     1826.86     1798.78     32.12 o 
   2   8   3       54.81       71.24      8.11 o 
   3   8   3      361.60      346.55     13.74 o 
   4   8   3      159.44      160.21     11.69 o 
   5   8   3       97.76      101.11     11.81 o 
   6   8   3       70.00       67.06     17.65 o 
   7   8   3        0.04       -0.98     12.93 o 
   8   8   3        7.56       17.85     25.21 o 
 -11   9   3       50.88       55.93     22.65 o 
 -10   9   3       18.61       16.31     17.50 o 
  -9   9   3       24.78       22.48     15.69 o 
  -8   9   3       76.76       70.17     15.87 o 
  -7   9   3       36.52       33.76     14.24 o 
  -6   9   3       59.91       51.29      9.11 o 
  -5   9   3      150.52      132.79      9.61 o 
  -4   9   3       16.64       21.39      7.65 o 
  -3   9   3       16.13        7.22      5.68 o 
  -2   9   3     2030.76     2029.50     28.35 o 
  -1   9   3       25.83       36.62     15.82 o 
   0   9   3       73.71       93.26     13.95 o 
   1   9   3       85.73       91.27      8.64 o 
   2   9   3      477.72      455.04     41.56 o 
   3   9   3      567.25      604.48     18.53 o 
   4   9   3      219.04      207.91     13.05 o 
   5   9   3       23.34       32.75     11.70 o 
   6   9   3       32.29       31.65     13.57 o 
   7   9   3       18.90       28.87     16.13 o 
   8   9   3       14.67       13.57     29.49 o 
 -11  10   3       19.58       -3.66     20.54 o 
 -10  10   3       72.11       85.02     20.58 o 
  -9  10   3      165.06      179.42     22.74 o 
  -8  10   3      141.09      158.14     19.13 o 
  -7  10   3      256.95      254.13     20.01 o 
  -6  10   3      285.18      292.60     31.12 o 
  -5  10   3      233.40      230.95     11.88 o 
  -4  10   3      959.48     1060.79     23.95 o 
  -3  10   3       39.34       38.70     12.56 o 
  -2  10   3      390.12      385.56     13.95 o 
  -1  10   3      160.76      162.78     10.05 o 
   0  10   3      265.96      255.59     12.10 o 
   1  10   3       22.90       21.39      9.26 o 
   2  10   3      178.73      157.84     11.57 o 
   3  10   3       47.29       26.12     10.07 o 
   4  10   3      211.03      203.53     14.02 o 
   5  10   3       29.83       33.78     12.68 o 
   6  10   3       33.74       35.71     13.75 o 
   7  10   3        2.60        0.39     18.40 o 
 -10  11   3        0.22        3.13     21.55 o 
  -9  11   3        0.70       -2.38     17.23 o 
  -8  11   3       13.25       30.81     16.48 o 
  -7  11   3        2.22       -5.07     14.06 o 
  -6  11   3      318.78      306.73     20.91 o 
  -5  11   3      147.56      142.66     13.55 o 
  -4  11   3        1.55        5.29     13.57 o 
  -3  11   3      188.45      179.86     17.76 o 
  -2  11   3      131.00      131.52     16.57 o 
  -1  11   3       43.76       38.73     13.44 o 
   0  11   3      503.62      455.14     16.64 o 
   1  11   3       94.36       75.28     10.20 o 
   2  11   3       87.67       85.96     10.94 o 
   3  11   3      152.54      138.73     14.19 o 
   4  11   3      191.38      179.62     15.35 o 
   5  11   3       61.71       49.31     14.05 o 
   6  11   3       47.99       55.89     17.26 o 
  -9  12   3        1.04       -8.59     20.63 o 
  -8  12   3      123.63      127.55     22.26 o 
  -7  12   3      153.56      182.99     21.46 o 
  -6  12   3       36.55       27.25     12.15 o 
  -5  12   3      443.28      458.01     24.59 o 
  -4  12   3      320.12      307.06     21.24 o 
  -3  12   3      523.68      505.04     26.09 o 
  -2  12   3      579.28      542.28     28.21 o 
  -1  12   3       27.37       23.40     14.46 o 
   0  12   3      103.61      118.09     12.21 o 
   1  12   3       79.23       93.55     27.04 o 
   2  12   3       80.41       97.30     17.14 o 
   3  12   3       54.14       65.56     20.67 o 
   4  12   3        0.50       -1.16     13.16 o 
   5  12   3       19.82       28.22     15.57 o 
  -8  13   3       15.29       18.82     21.55 o 
  -6  13   3       14.59       23.67     17.28 o 
  -5  13   3        1.04       -0.66     17.81 o 
  -4  13   3        9.96        8.20     15.91 o 
  -3  13   3       22.54       29.44     17.89 o 
  -2  13   3        3.60        7.10     17.10 o 
  -1  13   3       19.73       10.80     17.85 o 
   0  13   3       43.50       42.31     17.32 o 
   1  13   3        1.77        4.01     11.79 o 
   2  13   3        9.63        5.14     13.22 o 
   3  13   3       20.56       30.86     14.66 o 
   4  13   3       39.39       39.89     16.18 o 
  -6  14   3      109.38       83.52     23.84 o 
  -5  14   3       63.83       61.44     22.52 o 
  -4  14   3       40.48       36.76     18.42 o 
  -3  14   3       87.17       82.07     19.35 o 
  -2  14   3      175.13      210.06     24.90 o 
  -1  14   3      215.51      182.20     24.55 o 
   0  14   3      127.90      110.63     23.67 o 
   1  14   3       65.97       60.82     20.89 o 
   2  14   3       13.71       13.84     13.53 o 
  -5  15   3        0.74       -2.47     23.98 o 
  -4  15   3        8.14        7.45     22.96 o 
  -3  15   3        0.06       -3.75     22.83 o 
  -2  15   3       38.23       44.03     24.15 o 
  -1  15   3        7.81        8.90     23.14 o 
  -2 -15   4       54.47       50.60     23.32 o 
  -1 -15   4       60.13       81.58     23.27 o 
   0 -15   4       23.17       70.56     24.06 o 
   1 -15   4        8.61        2.34     20.19 o 
   2 -15   4       17.20       17.85     22.17 o 
   3 -15   4        7.48       24.68     19.88 o 
   4 -15   4       70.27       55.93     24.42 o 
   5 -15   4       16.27       10.05     20.85 o 
  -4 -14   4        2.17        0.84     20.67 o 
  -3 -14   4        0.25        4.76     22.08 o 
  -2 -14   4        0.03      -12.03     20.94 o 
  -1 -14   4       33.09       41.12     19.61 o 
   0 -14   4       19.79        9.04     17.89 o 
   1 -14   4       15.84       10.84     19.57 o 
   2 -14   4       55.42       34.47     19.97 o 
   3 -14   4        5.47       16.57     18.11 o 
   4 -14   4       27.18        5.16     20.19 o 
   5 -14   4        7.06        4.98     18.16 o 
   6 -14   4        0.86        9.87     18.91 o 
   7 -14   4        1.13       -5.24     23.58 o 
  -5 -13   4       61.54       63.78     15.18 o 
  -4 -13   4        5.85        5.18     13.59 o 
  -3 -13   4      107.10      100.71     21.86 o 
  -2 -13   4       70.89       94.54     19.35 o 
  -1 -13   4      149.90      128.52     19.61 o 
   0 -13   4      240.57      255.05     23.45 o 
   1 -13   4      128.78      114.24     18.29 o 
   2 -13   4      147.34      162.10     19.70 o 
   3 -13   4       15.50        5.33     16.92 o 
   4 -13   4       70.35       74.84     19.83 o 
   5 -13   4       35.46       52.40     19.83 o 
   6 -13   4       35.30       37.11     18.29 o 
   7 -13   4       93.09       73.82     15.54 o 
   8 -13   4        4.94        5.43     15.35 o 
  -6 -12   4        2.11       -6.13     13.60 o 
  -5 -12   4        7.19        2.81     13.05 o 
  -4 -12   4       13.79        8.67     11.86 o 
  -3 -12   4        1.22       -7.83     10.12 o 
  -2 -12   4       49.25       67.61     18.03 o 
  -1 -12   4        0.02       -3.61     13.27 o 
   0 -12   4       42.54       38.39     16.40 o 
   1 -12   4       94.98       98.06     16.18 o 
   2 -12   4      183.76      181.14     18.29 o 
   3 -12   4       62.42       54.17     15.21 o 
   4 -12   4        5.50        6.21     13.49 o 
   5 -12   4       12.31        8.46     16.57 o 
   6 -12   4       21.97       25.17     16.09 o 
   7 -12   4       37.50       38.80     12.82 o 
   8 -12   4       38.03       42.86     13.90 o 
   9 -12   4       76.25       47.11     16.28 o 
  -7 -11   4        9.82       19.79     17.72 o 
  -6 -11   4        4.78        9.79     12.23 o 
  -5 -11   4      223.52      256.07     24.55 o 
  -4 -11   4      257.63      251.53     14.19 o 
  -3 -11   4      193.70      174.42     12.12 o 
  -2 -11   4      350.20      352.19     14.16 o 
  -1 -11   4       36.08       55.40     14.99 o 
   0 -11   4      850.63      864.68     33.19 o 
   1 -11   4     1103.99     1055.48     35.70 o 
   2 -11   4      299.27      298.38     20.45 o 
   3 -11   4      317.39      303.36     20.01 o 
   4 -11   4       17.71       10.58     14.19 o 
   5 -11   4       45.51       63.91     14.85 o 
   6 -11   4       42.53       48.57     17.01 o 
   7 -11   4      129.65      175.94     19.44 o 
   8 -11   4      277.85      298.42     24.95 o 
   9 -11   4      166.64      155.03     16.29 o 
  -8 -10   4        1.64       -3.75     17.98 o 
  -7 -10   4       10.74        4.98     16.04 o 
  -6 -10   4       21.56       33.79     11.14 o 
  -5 -10   4       99.88       73.60     10.96 o 
  -4 -10   4      137.93      134.59     11.41 o 
  -3 -10   4       26.04       24.26      8.72 o 
  -2 -10   4      278.45      262.80     20.87 o 
  -1 -10   4      546.42      528.55     28.52 o 
   0 -10   4        0.10       -3.88      9.87 o 
   1 -10   4      225.82      228.74     16.31 o 
   2 -10   4        6.23       15.51     11.90 o 
   3 -10   4       24.07       18.91     12.38 o 
   4 -10   4      244.75      259.73     19.08 o 
   5 -10   4        1.17        3.70     11.42 o 
   6 -10   4       71.25       54.30     14.02 o 
   7 -10   4        3.45       -2.12     15.21 o 
   8 -10   4        9.09        7.58     16.00 o 
   9 -10   4       29.45       27.63     19.08 o 
  10 -10   4        3.96        0.84     20.54 o 
  -9  -9   4       16.91       25.74     19.30 o 
  -8  -9   4        0.72        2.86     15.65 o 
  -7  -9   4        8.78        9.34     14.10 o 
  -6  -9   4      120.39      131.77     11.84 o 
  -5  -9   4       52.12       35.64      8.99 o 
  -4  -9   4       89.66      103.19     14.41 o 
  -3  -9   4      291.74      306.55     13.02 o 
  -2  -9   4      249.78      234.28     15.89 o 
  -1  -9   4     1373.62     1396.52     54.45 o 
   0  -9   4      824.97      784.75     17.31 o 
   1  -9   4     1539.90     1555.19     42.49 o 
   2  -9   4      277.95      304.51     16.75 o 
   3  -9   4      428.55      414.82     20.54 o 
   4  -9   4      612.16      567.76     23.58 o 
   5  -9   4       65.59       60.20     11.86 o 
   6  -9   4      541.75      538.76     24.15 o 
   7  -9   4       17.09       18.25     13.97 o 
   8  -9   4        6.45       15.07     15.34 o 
   9  -9   4       37.28       50.29     17.54 o 
 -10  -8   4       36.22       33.54     21.82 o 
  -9  -8   4       20.41        6.96     18.29 o 
  -8  -8   4       13.25       11.15     16.18 o 
  -7  -8   4       35.23       35.70     14.37 o 
  -6  -8   4        3.02        2.79      8.49 o 
  -5  -8   4      308.48      356.26     16.84 o 
  -4  -8   4      102.36       89.94      8.51 o 
  -3  -8   4      231.34      233.84     18.71 o 
  -2  -8   4      514.93      559.25     14.57 o 
  -1  -8   4       10.44        6.84      5.42 o 
   0  -8   4     1160.07     1144.56     40.53 o 
   1  -8   4      285.84      296.07     15.18 o 
   2  -8   4        8.71       -0.84      8.11 o 
   3  -8   4        2.53        8.15      9.43 o 
   4  -8   4        7.11       12.25      9.17 o 
   5  -8   4       67.74       71.93     11.55 o 
   6  -8   4       39.31       39.45     12.38 o 
   7  -8   4      171.19      151.35     15.21 o 
   8  -8   4        4.41        0.13     13.49 o 
   9  -8   4       18.57       27.24     16.13 o 
  11  -8   4        5.61        9.12     19.17 o 
 -10  -7   4        7.35       10.00     17.59 o 
  -9  -7   4       38.84       40.55     16.31 o 
  -8  -7   4        4.56       -5.42     14.24 o 
  -7  -7   4      124.23      125.83     16.09 o 
  -6  -7   4       29.22       15.51      7.67 o 
  -5  -7   4      303.08      297.63     16.33 o 
  -4  -7   4       49.29       34.96      7.07 o 
  -3  -7   4     1059.49     1016.97     20.61 o 
  -2  -7   4        8.54        9.47      5.18 o 
  -1  -7   4     1299.84     1285.46     38.59 o 
   0  -7   4     1500.15     1523.03     37.31 o 
   1  -7   4      513.54      505.86     15.71 o 
   2  -7   4      588.75      651.76     22.65 o 
   3  -7   4      901.68      955.34     28.25 o 
   4  -7   4     1063.71     1034.63     30.37 o 
   5  -7   4      881.97      932.16     29.09 o 
   6  -7   4      634.25      657.49     25.92 o 
   7  -7   4       63.13       69.64     13.09 o 
   8  -7   4      144.97      100.93     14.99 o 
   9  -7   4      110.62      133.06     17.81 o 
  11  -7   4       30.09       22.96     18.82 o 
 -11  -6   4       73.81       42.75     20.10 o 
 -10  -6   4        6.10        4.85     16.79 o 
  -9  -6   4      110.66      115.43     17.54 o 
  -8  -6   4      157.99      145.44     16.26 o 
  -7  -6   4      122.64      133.81     15.47 o 
  -6  -6   4      293.72      287.18     11.65 o 
  -5  -6   4       26.94       27.05      6.40 o 
  -4  -6   4      573.37      598.19     14.73 o 
  -3  -6   4      165.33      158.87      7.60 o 
  -2  -6   4      518.97      536.87     41.36 o 
  -1  -6   4      646.17      633.84     13.36 o 
   0  -6   4      981.70     1011.19     19.63 o 
   1  -6   4      763.88      785.47     20.34 o 
   2  -6   4      398.58      438.14     12.45 o 
   3  -6   4     2105.83     2143.57     50.38 o 
   4  -6   4       55.81       40.42      9.04 o 
   5  -6   4      145.54      111.33     11.19 o 
   6  -6   4       26.78       28.12      9.65 o 
   7  -6   4      333.58      335.22     19.04 o 
   8  -6   4        0.21        3.70     12.56 o 
   9  -6   4      124.97       97.49     16.66 o 
 -11  -5   4        5.34       13.05     19.70 o 
 -10  -5   4       11.31       -3.39     14.81 o 
  -9  -5   4       56.01       40.28     13.75 o 
  -8  -5   4       10.49        0.53     11.68 o 
  -7  -5   4      484.67      482.96     23.18 o 
  -6  -5   4      103.12       96.79      8.03 o 
  -5  -5   4      429.52      398.15     12.09 o 
  -4  -5   4      304.59      288.59     29.18 o 
  -3  -5   4      921.06      919.61     25.47 o 
  -2  -5   4     1408.11     1431.83     23.64 o 
  -1  -5   4      706.82      723.79     13.88 o 
   0  -5   4     1507.97     1573.86     24.73 o 
   1  -5   4      707.99      681.81     16.70 o 
   2  -5   4     1799.42     1890.69     28.28 o 
   3  -5   4     6252.71     5957.58    122.79 o 
   4  -5   4       44.65       36.49      8.46 o 
   5  -5   4      613.36      651.19     23.09 o 
   6  -5   4      372.87      342.14     17.72 o 
   7  -5   4       46.49       56.94     12.21 o 
   8  -5   4      951.00     1003.47     33.85 o 
   9  -5   4      153.95      146.19     17.85 o 
 -12  -4   4        3.80        0.44     19.92 o 
 -11  -4   4       58.72       73.07     18.33 o 
 -10  -4   4      107.78      119.70     16.66 o 
  -9  -4   4      242.46      243.55     19.57 o 
  -8  -4   4      859.88      965.35     32.70 o 
  -7  -4   4       55.69       40.33     10.49 o 
  -6  -4   4      499.45      529.35     11.09 o 
  -5  -4   4       10.61       12.29      3.95 o 
  -4  -4   4      282.23      317.01     10.27 o 
  -3  -4   4     1470.08     1477.79     24.17 o 
  -2  -4   4        2.93        1.99      3.32 o 
  -1  -4   4      384.88      358.08     12.49 o 
   0  -4   4      238.26      248.73      6.95 o 
   1  -4   4     2017.05     2080.30     33.36 o 
   2  -4   4      128.06      108.34      4.60 o 
   3  -4   4      673.19      664.37     12.08 o 
   4  -4   4      986.05      982.49     16.81 o 
   5  -4   4       18.09       19.97      7.80 o 
   6  -4   4       32.20       38.43      9.43 o 
   7  -4   4      192.45      193.44     15.21 o 
   8  -4   4       53.32       51.04     12.96 o 
   9  -4   4      391.74      391.95     21.29 o 
 -12  -3   4        0.50       -1.81     17.89 o 
 -11  -3   4       18.18       19.75     15.87 o 
 -10  -3   4        0.47       -3.75     14.46 o 
  -9  -3   4      138.02      153.91     15.65 o 
  -8  -3   4      152.39      155.23     14.37 o 
  -7  -3   4       38.72       40.03      6.52 o 
  -6  -3   4        6.03        7.07      5.07 o 
  -5  -3   4        3.10        0.74      3.49 o 
  -4  -3   4       14.33       11.21      3.20 o 
  -3  -3   4     1685.09     1627.02     20.95 o 
  -2  -3   4        1.40        4.53      3.28 o 
  -1  -3   4        4.71       10.22      2.80 o 
   0  -3   4      169.42      162.82     15.18 o 
   1  -3   4    12676.83    12408.97    168.62 o 
   2  -3   4     2695.82     2793.97     40.31 o 
   3  -3   4      895.25      849.61     15.84 o 
   4  -3   4      515.88      508.13     11.16 o 
   5  -3   4      271.43      272.09     18.33 o 
   6  -3   4     1200.03     1241.23     22.17 o 
   7  -3   4       53.83       38.34     10.00 o 
   8  -3   4      503.17      499.97     23.40 o 
   9  -3   4      146.67      158.22     17.06 o 
  10  -3   4       16.30       17.01     14.94 o 
 -12  -2   4      100.84       82.37     19.26 o 
 -11  -2   4       91.51      109.88     18.91 o 
 -10  -2   4      308.31      282.91     20.80 o 
  -9  -2   4      293.03      264.18     17.45 o 
  -8  -2   4      568.63      621.48     16.83 o 
  -7  -2   4      785.36      816.70     18.06 o 
  -6  -2   4     1350.21     1321.90     23.76 o 
  -5  -2   4     1548.99     1563.65     21.07 o 
  -4  -2   4     2795.69     2802.12     33.91 o 
  -3  -2   4       82.00       93.18      6.62 o 
  -2  -2   4        6.01        8.51      2.21 o 
  -1  -2   4      517.54      517.75     18.07 o 
   0  -2   4     7507.49     7285.80     99.94 o 
   1  -2   4    24167.00    23756.31    320.18 o 
   2  -2   4      283.36      282.02      7.06 o 
   3  -2   4     3428.05     3424.68     49.47 o 
   4  -2   4      210.03      182.86      8.99 o 
   5  -2   4     1744.46     1736.18     28.35 o 
   6  -2   4      595.81      569.30     13.74 o 
   7  -2   4      820.26      801.48     17.91 o 
   8  -2   4        3.18        3.31     11.15 o 
   9  -2   4      341.03      313.58     19.83 o 
  10  -2   4        5.38        7.10     14.81 o 
 -12  -1   4        8.38       30.85     17.41 o 
 -11  -1   4       18.39       17.50     16.04 o 
 -10  -1   4        1.92        6.06      9.29 o 
  -9  -1   4       18.80       11.43      8.73 o 
  -8  -1   4      158.85      148.90     18.97 o 
  -7  -1   4        8.74        4.17      5.62 o 
  -6  -1   4       74.30       78.25      6.17 o 
  -5  -1   4       55.32       74.47     12.03 o 
  -4  -1   4     1157.66     1255.66     16.50 o 
  -3  -1   4     1270.89     1231.09     15.93 o 
  -2  -1   4     2456.89     2588.87     37.18 o 
  -1  -1   4     2019.11     2038.73     29.67 o 
   0  -1   4        9.34       14.38      3.13 o 
   1  -1   4     6326.93     6318.28    120.98 o 
   2  -1   4     2285.38     2216.29     45.31 o 
   3  -1   4     1520.66     1447.78     31.78 o 
   4  -1   4      557.54      585.26     17.06 o 
   5  -1   4     1202.42     1185.72     28.96 o 
   6  -1   4      203.25      179.12     11.24 o 
   7  -1   4      787.55      761.20     23.54 o 
   8  -1   4       20.91        9.39      9.83 o 
   9  -1   4        7.81       -7.27     11.68 o 
  10  -1   4       47.06       32.88     14.76 o 
 -12   0   4        0.88       -1.98     17.85 o 
 -11   0   4       22.87       13.95     11.77 o 
 -10   0   4      420.34      427.89     15.83 o 
  -9   0   4      295.63      301.32     12.65 o 
  -8   0   4      417.46      427.53     13.94 o 
  -7   0   4     1488.07     1427.55     25.72 o 
  -6   0   4     3098.20     3273.93     50.71 o 
  -5   0   4     1802.50     1685.38     27.75 o 
  -4   0   4       22.05       11.40      3.38 o 
  -3   0   4      227.91      226.94      6.76 o 
  -2   0   4      879.42      809.50     11.06 o 
  -1   0   4      238.97      227.26      7.85 o 
   1   0   4      668.53      649.12     16.53 o 
   2   0   4       17.14       20.71      4.50 o 
   3   0   4     2247.90     2241.37     47.38 o 
   4   0   4      204.05      190.71     10.18 o 
   5   0   4     1986.21     2089.58     46.54 o 
   6   0   4      832.39      855.29     25.12 o 
   7   0   4      178.56      173.12     12.96 o 
   8   0   4       19.13       12.52     10.49 o 
   9   0   4       14.05       36.36     12.87 o 
 -12   1   4      109.57       84.75     18.25 o 
 -11   1   4       26.43       14.78      9.82 o 
 -10   1   4       55.87       44.11      9.40 o 
  -9   1   4       17.92       10.36      7.45 o 
  -8   1   4      152.84      148.46     10.82 o 
  -7   1   4        3.88       -3.05      5.38 o 
  -6   1   4       44.02       43.45      5.48 o 
  -5   1   4      245.04      278.35      9.12 o 
  -4   1   4       30.62       32.48      4.00 o 
  -3   1   4     1143.95     1010.93     17.48 o 
  -2   1   4      368.86      381.02      8.68 o 
  -1   1   4      347.66      370.31     13.82 o 
   0   1   4     1763.47     1678.37     35.92 o 
   1   1   4      962.15      938.33     22.57 o 
   2   1   4      285.70      274.09     10.84 o 
   3   1   4      258.25      249.85     11.94 o 
   4   1   4       35.06       22.83      6.66 o 
   5   1   4      474.49      465.82     18.16 o 
   6   1   4      443.66      518.57     20.36 o 
   7   1   4       24.09       26.00     10.49 o 
   8   1   4      392.32      413.37     20.36 o 
   9   1   4      188.41      204.50     16.75 o 
  10   1   4       37.89       42.35     15.07 o 
 -13   2   4       31.03       12.52     21.07 o 
 -12   2   4       45.58       55.80     18.11 o 
 -11   2   4        3.73        4.63     15.78 o 
 -10   2   4       14.54        3.73      8.92 o 
  -9   2   4       33.40       30.19      8.07 o 
  -8   2   4     1714.27     1648.96     39.78 o 
  -7   2   4      949.35      936.39     19.18 o 
  -6   2   4     1457.96     1431.97     25.00 o 
  -5   2   4     3908.08     4052.31     65.27 o 
  -4   2   4     5948.15     6145.77     70.66 o 
  -3   2   4    11194.93    11189.57    126.13 o 
  -2   2   4     1756.01     1666.27     20.99 o 
  -1   2   4     2225.07     2151.09     26.56 o 
   0   2   4      255.26      263.96      7.48 o 
   1   2   4      257.41      297.85     11.33 o 
   2   2   4      475.25      472.13     11.46 o 
   3   2   4     5275.36     5522.31    110.10 o 
   4   2   4     2129.90     2318.28     51.52 o 
   5   2   4      617.61      666.22     22.13 o 
   6   2   4      280.74      244.83     15.21 o 
   7   2   4      451.28      451.58     21.82 o 
   8   2   4      439.55      407.73     20.76 o 
   9   2   4      382.51      404.07     22.65 o 
  10   2   4       75.05       64.96     18.82 o 
 -13   3   4        7.81       -6.39     21.82 o 
 -12   3   4       68.53       61.66     18.73 o 
 -11   3   4      189.33      222.88     21.90 o 
 -10   3   4      187.72      204.50     18.42 o 
  -9   3   4      142.82      149.52     10.02 o 
  -8   3   4       75.29       94.42      8.42 o 
  -7   3   4       55.67       70.06      8.62 o 
  -6   3   4       83.21       84.22      6.43 o 
  -5   3   4        1.49        1.29      2.93 o 
  -4   3   4       74.31       66.98      3.54 o 
  -3   3   4      184.68      218.98      5.74 o 
  -2   3   4     1347.74     1286.57     17.24 o 
  -1   3   4     1214.73     1214.17     16.62 o 
   0   3   4        6.56        4.06      2.69 o 
   1   3   4       28.02       40.74      4.32 o 
   2   3   4      547.51      556.62     15.10 o 
   3   3   4        5.21       10.73      5.04 o 
   4   3   4       11.89       12.52      7.71 o 
   5   3   4        1.70        2.78      8.46 o 
   6   3   4       25.94        6.79      9.83 o 
   7   3   4       12.00       27.11     12.52 o 
   8   3   4       11.15        6.13     12.65 o 
   9   3   4       35.16       29.97     16.31 o 
  10   3   4        5.64        1.67     18.20 o 
 -13   4   4       28.65       26.71     21.42 o 
 -12   4   4       48.75       65.05     19.88 o 
 -11   4   4       61.39       52.58     18.29 o 
 -10   4   4      176.68      169.99     18.11 o 
  -9   4   4        2.30        3.26     11.77 o 
  -8   4   4      155.36      157.38      9.96 o 
  -7   4   4      643.69      670.47     40.99 o 
  -6   4   4     1043.80     1024.51     36.71 o 
  -5   4   4     2786.68     2777.62     34.36 o 
  -4   4   4      245.66      267.19      6.87 o 
  -3   4   4     4880.30     4922.17     57.70 o 
  -2   4   4    22340.90    22153.19    248.19 o 
  -1   4   4       16.72       65.56     19.85 o 
   0   4   4     6097.17     5992.04     69.95 o 
   1   4   4       13.59       15.63      4.21 o 
   2   4   4     1955.54     1799.75     30.16 o 
   3   4   4      125.10      112.17      7.34 o 
   4   4   4      146.95      171.12      9.63 o 
   5   4   4      874.97      921.10     29.13 o 
   6   4   4      202.82      248.80     16.97 o 
   7   4   4      341.51      317.33     19.92 o 
   8   4   4      154.28      143.42     18.42 o 
   9   4   4       92.50      102.82     21.38 o 
  10   4   4       46.79       88.76     24.33 o 
 -12   5   4        2.87       -3.70     19.88 o 
 -11   5   4       78.35       75.19     18.42 o 
 -10   5   4      229.88      232.84     21.38 o 
  -9   5   4      777.48      777.55     30.85 o 
  -8   5   4      785.20      827.48     30.01 o 
  -7   5   4      215.01      214.24      9.53 o 
  -6   5   4       22.12       24.95      5.56 o 
  -5   5   4       79.33       74.42      4.76 o 
  -4   5   4     1137.35     1132.65     16.67 o 
  -3   5   4        3.37       -2.29      3.23 o 
  -2   5   4       24.68       24.94      3.67 o 
  -1   5   4       94.65      107.98      4.97 o 
   0   5   4      211.26      236.53     11.74 o 
   1   5   4     3069.19     3003.35     46.31 o 
   2   5   4      263.28      236.39     23.82 o 
   3   5   4      153.36      150.63      8.72 o 
   4   5   4        5.86        4.58      6.65 o 
   5   5   4       71.77       83.04     22.06 o 
   6   5   4       32.37       26.97     12.69 o 
   7   5   4       21.24       42.09     16.18 o 
   8   5   4        0.57       -0.84     16.40 o 
   9   5   4        4.51       11.90     19.79 o 
  10   5   4       13.12       19.88     24.37 o 
 -12   6   4       24.35       13.18     19.35 o 
 -11   6   4       79.58       84.31     18.91 o 
 -10   6   4       54.73       52.45     16.26 o 
  -9   6   4      434.91      470.66     25.30 o 
  -8   6   4      194.47      225.30     17.06 o 
  -7   6   4        3.84        0.04     10.00 o 
  -6   6   4     1062.47     1081.51     36.38 o 
  -5   6   4      235.59      248.65      9.35 o 
  -4   6   4     2989.90     3001.69     37.66 o 
  -3   6   4      605.64      630.67     12.98 o 
  -2   6   4     1386.62     1363.32     46.90 o 
  -1   6   4     1018.23     1067.62     16.37 o 
   0   6   4     5406.30     5400.98     64.28 o 
   1   6   4     2094.00     2072.71     34.64 o 
   2   6   4      398.49      429.33     13.57 o 
   3   6   4      573.02      564.02     20.69 o 
   4   6   4      141.09      153.49     10.40 o 
   5   6   4       76.50       94.07     12.52 o 
   6   6   4      604.09      615.01     20.13 o 
   7   6   4      295.94      324.69     23.23 o 
   8   6   4      135.70      192.65     23.45 o 
   9   6   4       31.59       35.61     24.86 o 
 -12   7   4       48.83       42.31     21.07 o 
 -11   7   4       83.44       76.12     20.05 o 
 -10   7   4       91.96       96.26     18.33 o 
  -9   7   4       69.93       94.67     17.23 o 
  -8   7   4      592.10      589.57     26.97 o 
  -7   7   4      699.56      670.32     26.58 o 
  -6   7   4     1335.13     1306.86     43.52 o 
  -5   7   4      615.01      661.75     20.18 o 
  -4   7   4       54.18       50.58      5.40 o 
  -3   7   4      266.62      277.66      9.60 o 
  -2   7   4       22.03       22.09      4.74 o 
  -1   7   4      259.90      260.57      8.16 o 
   0   7   4       12.81       14.39      4.69 o 
   1   7   4      541.94      516.26     36.29 o 
   2   7   4       91.58       86.14      8.13 o 
   3   7   4        1.19       -0.24      7.16 o 
   4   7   4      178.44      187.88     17.52 o 
   5   7   4        0.36        4.03      9.51 o 
   6   7   4       38.50       48.28     11.86 o 
   7   7   4        1.34        9.87     17.72 o 
   8   7   4       14.16       13.35     22.96 o 
   9   7   4        5.04       -8.64     24.86 o 
 -12   8   4        7.02       15.43     20.23 o 
 -11   8   4       52.64       29.84     19.66 o 
 -10   8   4        7.81        8.90     16.75 o 
  -9   8   4       31.75       20.58     15.29 o 
  -8   8   4      306.20      348.89     21.86 o 
  -7   8   4        1.57        1.76     11.24 o 
  -6   8   4     1655.78     1639.47     64.15 o 
  -5   8   4       31.29       32.25      7.66 o 
  -4   8   4     1337.53     1355.61     20.83 o 
  -3   8   4      369.90      384.29     11.69 o 
  -2   8   4      552.92      552.24     12.17 o 
  -1   8   4      969.08      969.27     16.61 o 
   0   8   4      155.94      141.74      9.03 o 
   1   8   4       37.30       28.19      7.10 o 
   2   8   4      920.81      868.36     21.68 o 
   3   8   4      133.56      135.56     10.52 o 
   4   8   4      407.59      414.38     28.10 o 
   5   8   4       20.94       25.99     10.93 o 
   6   8   4      100.25      116.60     14.11 o 
   7   8   4       50.13       59.50     15.46 o 
   8   8   4       37.61       35.74     26.80 o 
 -11   9   4       65.22       52.05     20.49 o 
 -10   9   4       48.34       43.10     18.82 o 
  -9   9   4       44.26       63.07     17.41 o 
  -8   9   4       95.31       53.55     15.34 o 
  -7   9   4      350.49      392.39     22.83 o 
  -6   9   4      366.02      374.13     14.49 o 
  -5   9   4     1413.85     1532.32     29.95 o 
  -4   9   4        9.30       11.91      7.66 o 
  -3   9   4      665.74      717.08     25.68 o 
  -2   9   4        5.04        0.91      6.80 o 
  -1   9   4      108.24      123.03     16.44 o 
   0   9   4       49.06       55.96      8.04 o 
   1   9   4      342.70      279.19     33.03 o 
   2   9   4       14.16       12.71      8.10 o 
   3   9   4       89.81       89.83     10.91 o 
   4   9   4        3.00        3.24      9.77 o 
   5   9   4       73.27       69.78     12.48 o 
   6   9   4        0.06        4.61     14.24 o 
   7   9   4        8.22        0.06     16.32 o 
 -11  10   4        6.74       -2.73     20.76 o 
 -10  10   4       30.00       12.30     20.41 o 
  -9  10   4       16.01       18.03     16.53 o 
  -8  10   4        0.78       -5.64     14.85 o 
  -7  10   4       17.68       27.99     16.62 o 
  -6  10   4      244.61      245.32     13.84 o 
  -5  10   4      351.37      370.85     23.51 o 
  -4  10   4      865.14      827.68     40.99 o 
  -3  10   4       94.91       91.81     14.19 o 
  -2  10   4      504.67      520.86     16.99 o 
  -1  10   4      270.42      276.80     13.10 o 
   0  10   4      843.82      805.82     20.92 o 
   1  10   4      194.45      159.53     25.81 o 
   2  10   4       83.87       92.08     10.78 o 
   3  10   4      135.16      137.95     12.78 o 
   4  10   4      146.18      105.28     13.77 o 
   5  10   4       81.25      100.73     15.07 o 
   6  10   4       16.88       17.97     14.91 o 
 -10  11   4        3.49        3.97     20.36 o 
  -9  11   4      109.88      122.00     20.80 o 
  -8  11   4       32.01       52.76     20.41 o 
  -7  11   4      151.14      192.07     21.29 o 
  -6  11   4       97.48       99.25     18.29 o 
  -5  11   4      428.54      443.87     16.84 o 
  -4  11   4      647.95      627.65     28.25 o 
  -3  11   4      540.04      495.74     25.61 o 
  -2  11   4      257.79      254.88     18.78 o 
  -1  11   4      221.16      215.71     25.14 o 
   0  11   4       14.75       10.08      8.91 o 
   1  11   4      163.91      147.69     11.97 o 
   2  11   4       19.30       16.73     10.29 o 
   3  11   4       50.33       49.02     11.82 o 
   4  11   4        3.71        0.65     11.64 o 
   5  11   4        1.26        0.24     14.09 o 
  -9  12   4        0.22       -9.65     20.98 o 
  -8  12   4       22.41       -5.77     18.51 o 
  -7  12   4        7.69        3.17     19.08 o 
  -5  12   4        5.46        1.50     16.31 o 
  -4  12   4       91.03       87.22     17.89 o 
  -3  12   4       58.86       68.84     15.82 o 
  -2  12   4      338.78      347.26     22.61 o 
  -1  12   4       51.92       57.96     17.59 o 
   0  12   4      189.32      184.60     13.82 o 
   1  12   4      101.92       99.62     13.33 o 
   2  12   4       13.82       15.25     11.40 o 
   3  12   4        6.61        5.78     13.33 o 
   4  12   4       11.39        0.27     14.12 o 
  -8  13   4       25.26       16.13     23.36 o 
  -5  13   4      111.64      129.71     21.38 o 
  -4  13   4       13.38       12.87     15.82 o 
  -3  13   4      313.47      299.35     23.14 o 
  -2  13   4      147.04      118.91     21.07 o 
  -1  13   4      233.63      218.12     23.67 o 
   0  13   4       73.00      110.67     21.73 o 
   1  13   4       50.14       49.35     13.85 o 
   2  13   4       21.03       20.60     19.33 o 
   3  13   4        1.17        2.23     14.49 o 
  -5  14   4        1.66       11.64     18.56 o 
  -4  14   4        7.06        4.19     20.27 o 
  -3  14   4       10.16        6.88     18.20 o 
  -2  14   4        2.71        4.63     18.42 o 
  -1  14   4       52.98       39.31     21.82 o 
   0  14   4       35.34       33.85     22.35 o 
   1  14   4        9.05       23.14     20.98 o 
  -2 -15   5       15.22        6.88     25.25 o 
  -1 -15   5        0.19        0.79     24.24 o 
   0 -15   5       38.56       29.79     21.16 o 
   1 -15   5       49.66       35.13     20.58 o 
   2 -15   5        0.85        3.61     20.32 o 
   3 -15   5       13.78       18.07     22.87 o 
   4 -15   5       34.56       34.47     21.77 o 
   5 -15   5       42.57       26.31     24.81 o 
  -4 -14   5       59.77       93.30     25.78 o 
  -3 -14   5       16.47       27.55     20.67 o 
  -2 -14   5      115.00      133.41     22.83 o 
  -1 -14   5       16.26        7.85     20.58 o 
   0 -14   5      150.86      162.28     22.61 o 
   1 -14   5       66.81      105.16     22.57 o 
   2 -14   5        1.70       -4.80     16.48 o 
   3 -14   5      118.86      129.31     23.23 o 
   4 -14   5       40.88       42.88     19.75 o 
   5 -14   5       49.09       63.20     22.83 o 
   6 -14   5       52.26       57.69     24.37 o 
  -5 -13   5        4.20       -3.53     14.82 o 
  -4 -13   5        0.76       -0.56     12.86 o 
  -3 -13   5        0.09        1.81     17.14 o 
  -2 -13   5       18.95       30.98     17.72 o 
  -1 -13   5        9.28       21.46     16.57 o 
   0 -13   5        7.22        2.12     16.00 o 
   1 -13   5        9.32       -4.80     15.69 o 
   2 -13   5       43.62       45.88     16.84 o 
   3 -13   5        1.55        4.36     17.45 o 
   4 -13   5       29.90       12.56     18.51 o 
   5 -13   5       65.18       77.31     20.89 o 
   6 -13   5        3.39       11.15     20.45 o 
   7 -13   5        5.97       -3.22     13.91 o 
   8 -13   5       26.24        8.69     14.26 o 
  -6 -12   5       40.31       41.47     20.54 o 
  -5 -12   5       52.31       37.81     12.82 o 
  -4 -12   5      350.58      310.79     18.62 o 
  -3 -12   5      209.55      221.16     14.57 o 
  -2 -12   5      101.26      116.84     17.85 o 
  -1 -12   5      244.41      270.00     21.16 o 
   0 -12   5       59.74       59.06     15.60 o 
   1 -12   5      497.46      504.20     27.11 o 
   2 -12   5      490.48      498.56     27.24 o 
   3 -12   5      122.31       92.11     17.89 o 
   4 -12   5      224.20      285.82     23.27 o 
   5 -12   5       21.39       16.09     17.37 o 
   6 -12   5      243.98      267.31     24.28 o 
   7 -12   5       39.20       40.06     19.79 o 
   8 -12   5       94.34       93.61     20.36 o 
  -7 -11   5        8.76        1.63     19.52 o 
  -6 -11   5        2.41       -0.31     17.54 o 
  -5 -11   5        2.65       -0.24     10.74 o 
  -4 -11   5       22.96       17.90     10.25 o 
  -3 -11   5       16.22       17.00      9.82 o 
  -2 -11   5       28.83       31.65      8.91 o 
  -1 -11   5        5.54        9.70     12.47 o 
   0 -11   5       81.94       93.70     14.85 o 
   1 -11   5       20.42        7.40     12.52 o 
   2 -11   5       30.61       22.48     12.52 o 
   3 -11   5        6.70        8.24     13.97 o 
   4 -11   5        6.38       -7.45     12.78 o 
   5 -11   5       48.98       40.46     14.59 o 
   6 -11   5       16.11        1.37     16.13 o 
   7 -11   5       55.87       22.52     17.98 o 
   8 -11   5        1.62        1.90     18.16 o 
   9 -11   5       57.38       60.16     22.74 o 
  -8 -10   5        6.60       20.71     20.32 o 
  -7 -10   5       27.56       14.90     17.50 o 
  -6 -10   5       37.00       27.55     15.12 o 
  -5 -10   5      134.32      152.95     12.62 o 
  -4 -10   5       55.28       48.84      9.63 o 
  -3 -10   5      249.58      255.79     12.12 o 
  -2 -10   5      326.59      328.05     13.08 o 
  -1 -10   5       56.08       46.18      8.18 o 
   0 -10   5      775.60      764.37     28.82 o 
   1 -10   5      153.94      148.04     14.99 o 
   2 -10   5      605.15      509.67     23.80 o 
   3 -10   5       22.74       38.56     13.49 o 
   4 -10   5       58.37       57.21     13.27 o 
   5 -10   5      264.09      302.48     20.98 o 
   6 -10   5      274.54      233.06     19.97 o 
   7 -10   5       82.75       55.40     15.38 o 
   8 -10   5       47.50       40.94     16.18 o 
   9 -10   5        4.65       -7.93     15.95 o 
  -9  -9   5       20.17       14.59     18.82 o 
  -8  -9   5       20.42       20.05     17.19 o 
  -7  -9   5        1.91       22.48     14.54 o 
  -6  -9   5       81.31       58.57     14.37 o 
  -5  -9   5        2.39       -3.14      8.68 o 
  -4  -9   5      178.79      185.20     11.50 o 
  -3  -9   5       68.91       44.35     10.49 o 
  -2  -9   5      490.45      500.61     14.93 o 
  -1  -9   5      293.30      301.96     11.42 o 
   0  -9   5       37.41       35.19      6.63 o 
   1  -9   5      427.97      430.20     21.99 o 
   2  -9   5       45.66       34.91     10.89 o 
   3  -9   5       38.92       37.46     10.84 o 
   4  -9   5      483.77      444.79     21.82 o 
   5  -9   5        0.96       -8.24     11.86 o 
   6  -9   5        3.82       -7.45     12.69 o 
   7  -9   5        1.03       -7.05     13.80 o 
   8  -9   5       42.68       36.67     16.75 o 
   9  -9   5       34.78       42.44     18.91 o 
  10  -9   5       32.67       27.06     21.07 o 
 -10  -8   5        0.35        6.66     19.26 o 
  -9  -8   5        0.42       -9.78     16.66 o 
  -8  -8   5       32.84       21.29     14.72 o 
  -7  -8   5       94.87      113.75     16.09 o 
  -6  -8   5      121.90      100.97     14.50 o 
  -5  -8   5      168.58      182.39     10.87 o 
  -4  -8   5      429.02      443.67     14.67 o 
  -3  -8   5       11.06        4.84      6.14 o 
  -2  -8   5     1226.31     1183.41     25.54 o 
  -1  -8   5      295.38      327.54     11.19 o 
   0  -8   5     1116.32     1127.61     21.32 o 
   1  -8   5      483.96      468.86     20.10 o 
   2  -8   5       60.12       74.13     10.40 o 
   3  -8   5     2997.25     2967.88     68.62 o 
   4  -8   5      434.62      419.36     20.10 o 
   5  -8   5      855.75      830.61     28.69 o 
   6  -8   5      336.05      342.50     20.27 o 
   7  -8   5      200.90      172.02     16.35 o 
   8  -8   5      345.98      398.43     23.71 o 
   9  -8   5      113.75      125.04     20.10 o 
  10  -8   5      119.93      169.11     22.30 o 
 -10  -7   5       82.23       75.41     19.57 o 
  -9  -7   5        6.19       -9.92     15.29 o 
  -8  -7   5      188.48      136.50     17.37 o 
  -7  -7   5        4.95        6.30     13.18 o 
  -6  -7   5       80.57       65.27     12.56 o 
  -5  -7   5        6.92        1.93      6.81 o 
  -4  -7   5       18.36       15.19      6.71 o 
  -3  -7   5      684.26      654.38     15.50 o 
  -2  -7   5      115.11      122.49      7.37 o 
  -1  -7   5        2.00        4.55      5.58 o 
   0  -7   5       44.92       42.21      5.28 o 
   1  -7   5      414.27      425.36     10.52 o 
   2  -7   5      508.09      510.99     19.70 o 
   3  -7   5       85.54       81.10     10.27 o 
   4  -7   5      209.12      189.96     13.44 o 
   5  -7   5        0.97        4.80      9.52 o 
   6  -7   5      232.25      210.23     15.47 o 
   7  -7   5       55.32       45.66     12.30 o 
   8  -7   5        4.37        4.10     14.02 o 
   9  -7   5       25.83       39.18     16.79 o 
  10  -7   5       25.56       39.40     18.95 o 
 -11  -6   5       24.60       29.09     19.35 o 
 -10  -6   5        4.70       15.38     16.66 o 
  -9  -6   5       15.43        3.48     14.24 o 
  -8  -6   5      126.20       89.16     16.22 o 
  -7  -6   5       19.48       27.37     11.72 o 
  -6  -6   5      567.44      579.83     23.45 o 
  -5  -6   5        3.30        1.71      6.06 o 
  -4  -6   5       42.91       38.35      8.62 o 
  -3  -6   5      934.03      857.58     17.49 o 
  -2  -6   5      919.43      932.61     18.02 o 
  -1  -6   5     1797.80     1766.99     49.83 o 
   0  -6   5      268.64      263.79      8.50 o 
   1  -6   5      475.09      427.58     10.07 o 
   2  -6   5      501.33      508.28     10.56 o 
   3  -6   5      154.16      148.31     11.15 o 
   4  -6   5      952.10      909.33     27.81 o 
   5  -6   5      475.19      458.94     20.01 o 
   6  -6   5      161.03      187.67     14.72 o 
   7  -6   5      300.44      251.44     18.07 o 
   8  -6   5      126.30       93.26     15.95 o 
   9  -6   5      504.31      582.52     29.26 o 
  10  -6   5       83.92       51.74     19.17 o 
 -11  -5   5        6.58       -3.26     18.73 o 
 -10  -5   5      300.07      294.19     22.30 o 
  -9  -5   5       70.83       98.99     16.04 o 
  -8  -5   5      746.12      723.56     28.60 o 
  -7  -5   5      599.81      614.74     24.77 o 
  -6  -5   5        1.36        5.99      8.86 o 
  -5  -5   5      843.94      854.59     48.75 o 
  -4  -5   5       76.58       73.82      6.16 o 
  -3  -5   5     1234.48     1319.86     22.98 o 
  -2  -5   5     1501.74     1475.88     24.48 o 
  -1  -5   5     1615.27     1671.25     26.72 o 
   0  -5   5      711.36      684.74     13.30 o 
   1  -5   5      255.42      253.45     14.81 o 
   2  -5   5     1599.90     1671.11     39.01 o 
   3  -5   5     3147.15     3188.74     66.26 o 
   4  -5   5        1.16       -2.78      7.27 o 
   5  -5   5     1006.47      982.62     30.50 o 
   6  -5   5       85.93      100.49     12.16 o 
   7  -5   5      343.73      373.26     19.70 o 
   8  -5   5       34.51       33.58     13.84 o 
   9  -5   5       22.11       15.51     15.65 o 
  10  -5   5       17.24       19.66     17.89 o 
 -12  -4   5        6.65       13.22     19.92 o 
 -11  -4   5        5.75       -3.39     15.87 o 
 -10  -4   5       70.16       54.78     15.78 o 
  -9  -4   5       83.02      101.28     14.76 o 
  -8  -4   5      114.52      102.52     14.02 o 
  -7  -4   5      315.83      283.61     16.70 o 
  -6  -4   5       40.12       43.88      8.51 o 
  -5  -4   5      187.11      194.99      6.64 o 
  -4  -4   5       17.78       13.25      3.71 o 
  -3  -4   5     2004.02     2073.44     32.27 o 
  -2  -4   5       11.32       19.41      3.75 o 
  -1  -4   5     4202.94     4141.19     59.11 o 
   0  -4   5      205.33      173.93     10.38 o 
   1  -4   5     1737.49     1741.63     26.82 o 
   2  -4   5     3680.48     3652.58     52.43 o 
   3  -4   5      886.35      854.35     15.43 o 
   4  -4   5      315.39      297.09     11.08 o 
   5  -4   5      736.63      732.51     24.50 o 
   6  -4   5        7.87        7.27      8.86 o 
   7  -4   5     1585.73     1691.68     45.97 o 
   8  -4   5        1.64       -3.09     12.43 o 
   9  -4   5      388.50      366.69     22.87 o 
  10  -4   5       38.70       38.56     17.50 o 
 -12  -3   5       30.40       47.60     19.26 o 
 -11  -3   5       92.96      135.09     19.13 o 
 -10  -3   5       94.22       90.70     15.69 o 
  -9  -3   5      466.04      484.77     25.08 o 
  -8  -3   5      280.87      309.22     17.81 o 
  -7  -3   5      168.73      170.20     18.67 o 
  -6  -3   5      853.71      859.50     19.13 o 
  -5  -3   5      286.41      294.32      7.82 o 
  -4  -3   5      636.79      662.88     11.09 o 
  -3  -3   5      281.66      270.84     10.17 o 
  -2  -3   5      323.72      311.60      8.14 o 
  -1  -3   5     1238.48     1306.81     20.93 o 
   0  -3   5       96.93      114.13      8.24 o 
   1  -3   5     9732.59     9741.98    133.56 o 
   2  -3   5      122.29      122.07      5.10 o 
   3  -3   5      375.91      375.46     11.86 o 
   4  -3   5      351.45      363.50     13.62 o 
   5  -3   5      657.53      695.75     15.09 o 
   6  -3   5      315.20      297.41     16.26 o 
   7  -3   5       12.96        0.71      9.83 o 
   8  -3   5        3.82        8.24     11.24 o 
   9  -3   5       23.05       14.50     14.06 o 
  10  -3   5        4.60        1.90     15.95 o 
 -12  -2   5       15.94        5.60     19.57 o 
 -11  -2   5        0.62       -0.31     14.90 o 
 -10  -2   5       25.74       40.37     14.85 o 
  -9  -2   5       58.53       44.95      8.92 o 
  -8  -2   5       85.98       79.20      8.16 o 
  -7  -2   5      450.03      444.01     13.40 o 
  -6  -2   5       50.60       63.23      6.14 o 
  -5  -2   5       38.88       45.93      5.49 o 
  -4  -2   5      259.40      324.49      7.41 o 
  -3  -2   5      141.82      132.26      4.29 o 
  -2  -2   5        2.11        3.78      2.33 o 
  -1  -2   5      236.59      219.18      6.34 o 
   0  -2   5      289.23      287.84      7.49 o 
   1  -2   5     1508.74     1363.04     21.69 o 
   2  -2   5       26.45       25.78      3.83 o 
   3  -2   5     3681.74     3807.81     55.34 o 
   4  -2   5        3.23       11.96      4.79 o 
   5  -2   5      842.34      853.43     17.43 o 
   6  -2   5      445.97      433.15     41.87 o 
   7  -2   5      427.69      474.45     22.65 o 
   8  -2   5      185.71      160.83     15.91 o 
   9  -2   5        8.49       -1.98     13.53 o 
  10  -2   5        3.69        0.84     15.38 o 
 -12  -1   5       57.09       66.73     20.36 o 
 -11  -1   5      157.60      138.74     19.00 o 
 -10  -1   5      249.72      250.15     13.12 o 
  -9  -1   5      351.92      373.00     13.60 o 
  -8  -1   5      336.37      322.91     11.92 o 
  -7  -1   5      975.74      986.91     20.39 o 
  -6  -1   5     2065.04     2095.53     34.48 o 
  -5  -1   5     3436.31     3260.00     50.18 o 
  -4  -1   5      223.55      198.92      5.13 o 
  -3  -1   5      376.81      342.29      7.03 o 
  -2  -1   5      319.09      293.14      6.03 o 
  -1  -1   5     1740.27     1717.95     25.98 o 
   0  -1   5     2765.32     2644.14     38.63 o 
   1  -1   5     6895.21     7160.17    137.64 o 
   2  -1   5      299.85      238.39      9.78 o 
   3  -1   5     4712.78     4850.67     95.73 o 
   4  -1   5      334.96      332.67     13.44 o 
   5  -1   5      903.45      870.10     24.02 o 
   6  -1   5      950.78      977.91     27.02 o 
   7  -1   5      349.78      344.44     17.10 o 
   9  -1   5       39.35       21.51     13.27 o 
  10  -1   5        0.32       -2.12     14.59 o 
 -12   0   5       41.92       58.05     19.66 o 
 -11   0   5        6.01        2.63     10.91 o 
 -10   0   5        0.19        6.86      9.05 o 
  -9   0   5       13.02       17.15      7.43 o 
  -8   0   5        6.76        7.69      6.62 o 
  -7   0   5      154.84      170.29     26.44 o 
  -6   0   5      355.00      372.04     11.70 o 
  -5   0   5     1463.59     1487.39     25.34 o 
  -4   0   5     1338.84     1432.24     30.70 o 
  -3   0   5      477.31      479.51     14.70 o 
  -2   0   5     3599.64     3414.67     57.58 o 
  -1   0   5     5715.73     5482.00     77.89 o 
   0   0   5       93.82       97.27      6.70 o 
   1   0   5     2413.88     2305.89     48.17 o 
   2   0   5        3.05        1.90      4.98 o 
   3   0   5     2978.96     3099.00     63.95 o 
   4   0   5      441.88      458.32     16.04 o 
   5   0   5      692.63      698.44     22.04 o 
   6   0   5      397.73      402.61     17.94 o 
   7   0   5      155.54      144.83     12.96 o 
   8   0   5      175.93      171.67     14.68 o 
 -12   1   5      189.40      196.70     21.90 o 
 -11   1   5      178.87      185.51     17.67 o 
 -10   1   5       58.92       88.14     10.49 o 
  -9   1   5      183.70      187.57     19.72 o 
  -8   1   5      529.61      549.63     15.50 o 
  -7   1   5     1483.52     1456.80     33.28 o 
  -6   1   5     1391.15     1445.10     30.57 o 
  -5   1   5     2536.06     2508.48     39.10 o 
  -4   1   5     1380.26     1375.03     23.30 o 
  -3   1   5     1481.06     1525.54     24.95 o 
  -2   1   5     3164.84     3013.50     65.32 o 
  -1   1   5      169.22      192.72     13.73 o 
   0   1   5     2119.55     1976.75     42.58 o 
   1   1   5       10.44        1.32      4.63 o 
   2   1   5     1103.04     1090.21     26.93 o 
   3   1   5     7550.33     8033.89    156.46 o 
   4   1   5     2068.13     2370.68     52.54 o 
   5   1   5     1334.65     1348.74     34.86 o 
   6   1   5      182.04      185.81     13.00 o 
   7   1   5      243.82      222.62     14.81 o 
   8   1   5      361.39      385.87     20.41 o 
   9   1   5      174.69      151.83     17.01 o 
 -13   2   5       17.48       27.06     21.16 o 
 -12   2   5       25.66        9.43     17.19 o 
 -11   2   5      131.54      134.51     17.45 o 
 -10   2   5        2.00        6.40      8.98 o 
  -9   2   5       17.92        4.84      7.42 o 
  -8   2   5      167.19      150.28     17.61 o 
  -7   2   5        6.28        5.32      9.43 o 
  -6   2   5      156.99      169.63      7.97 o 
  -5   2   5      559.17      592.34     13.58 o 
  -4   2   5      259.69      323.47      6.90 o 
  -3   2   5        0.21       -1.45      2.55 o 
  -2   2   5     2412.71     2638.86     32.35 o 
  -1   2   5       97.14      117.08      5.34 o 
   0   2   5      456.34      425.52     10.11 o 
   1   2   5        0.88        2.29      4.80 o 
   2   2   5      176.84      152.36      9.48 o 
   3   2   5       78.15       73.51      8.15 o 
   4   2   5       70.34       80.21      9.43 o 
   5   2   5     1268.50     1396.17     36.36 o 
   6   2   5        0.48        4.32      8.99 o 
   7   2   5       45.99       51.30     12.56 o 
   8   2   5       33.75       43.46     13.31 o 
   9   2   5        7.39        2.51     13.84 o 
  10   2   5       45.70       49.80     19.04 o 
 -13   3   5       14.94       15.38     20.54 o 
 -12   3   5      126.81      126.05     20.71 o 
 -11   3   5      399.79      365.37     23.45 o 
 -10   3   5      391.30      407.37     22.70 o 
  -9   3   5      700.63      702.03     30.79 o 
  -8   3   5      530.81      538.34     30.57 o 
  -7   3   5      886.01      885.11     19.36 o 
  -6   3   5     2216.42     2284.60     37.04 o 
  -5   3   5      395.11      377.33      7.78 o 
  -4   3   5     2413.81     2376.37     29.64 o 
  -3   3   5     3290.33     3313.57     40.04 o 
  -2   3   5     2773.21     2714.59     33.55 o 
  -1   3   5     7935.79     7930.78     91.23 o 
   0   3   5       14.36       22.80      4.11 o 
   1   3   5      870.72      881.10     17.36 o 
   2   3   5      355.56      293.64      9.98 o 
   3   3   5      830.23      820.26     24.59 o 
   4   3   5      826.62      880.46     27.41 o 
   5   3   5      704.24      761.64     25.65 o 
   6   3   5      680.87      713.77     26.93 o 
   7   3   5      109.29      107.67     15.34 o 
   8   3   5      177.20      200.27     19.22 o 
   9   3   5      147.91      156.55     19.26 o 
  10   3   5       10.77        3.04     18.11 o 
 -12   4   5       12.10       11.90     18.25 o 
 -11   4   5       15.07        8.64     16.92 o 
 -10   4   5      133.41      115.65     17.81 o 
  -9   4   5       92.44      109.57      9.96 o 
  -8   4   5      141.85      117.30      8.87 o 
  -7   4   5        6.97       10.72      6.32 o 
  -6   4   5      257.50      223.01      8.94 o 
  -5   4   5      315.76      319.01      8.25 o 
  -4   4   5        4.80       14.81      3.47 o 
  -3   4   5      188.22      185.02     12.59 o 
  -2   4   5       71.00       79.67      4.45 o 
  -1   4   5        3.13        2.37      3.21 o 
   0   4   5       64.48       96.75     17.17 o 
   1   4   5        8.29        2.63      4.63 o 
   2   4   5      150.75      147.60      8.04 o 
   3   4   5      456.02      493.17     14.14 o 
   4   4   5      145.10      143.64     12.56 o 
   5   4   5      295.45      332.01     18.69 o 
   6   4   5       43.43       51.52     12.74 o 
   7   4   5       12.63       13.22     13.35 o 
   8   4   5       35.67       32.88     15.69 o 
   9   4   5        1.99        3.57     17.50 o 
  10   4   5        8.00       18.78     22.79 o 
 -12   5   5        9.37       13.00     18.95 o 
 -11   5   5       32.38       22.74     16.88 o 
 -10   5   5      524.59      556.43     28.56 o 
  -9   5   5      704.91      649.16     28.34 o 
  -8   5   5      896.96      922.35     20.74 o 
  -7   5   5       36.08       30.41      6.76 o 
  -6   5   5      508.21      495.87     13.71 o 
  -5   5   5      952.45     1025.03     15.93 o 
  -4   5   5     1280.67     1279.89     18.54 o 
  -3   5   5     1462.06     1311.53     32.73 o 
  -2   5   5       23.96       49.77      4.34 o 
  -1   5   5     1085.82     1071.95     16.59 o 
   0   5   5      460.31      412.69     18.35 o 
   1   5   5      772.21      757.35     28.41 o 
   2   5   5     1247.41     1275.69     27.19 o 
   3   5   5       29.92       27.07      6.73 o 
   4   5   5      577.14      602.10     17.49 o 
   5   5   5       91.19      118.38     13.97 o 
   6   5   5      293.79      304.95     19.83 o 
   7   5   5      462.49      525.31     27.50 o 
   8   5   5       79.71       86.30     20.32 o 
   9   5   5       62.02       72.63     23.14 o 
 -12   6   5       38.54       12.30     19.83 o 
 -11   6   5       30.52       31.87     17.89 o 
 -10   6   5      101.96       82.02     16.84 o 
  -9   6   5      296.16      296.13     20.63 o 
  -8   6   5      223.50      195.82     17.54 o 
  -7   6   5       72.64       77.51      8.09 o 
  -6   6   5      313.24      283.57     11.07 o 
  -5   6   5      489.76      500.72     11.06 o 
  -4   6   5      174.87      192.77      6.97 o 
  -3   6   5        4.22        5.22      4.20 o 
  -2   6   5       65.17       48.87      4.91 o 
  -1   6   5       83.90       91.89      5.54 o 
   0   6   5        9.28       16.15      4.42 o 
   1   6   5       35.02       31.09      6.58 o 
   2   6   5       46.42       50.62      7.13 o 
   3   6   5       82.62       89.89      8.54 o 
   4   6   5       36.77       20.60      7.99 o 
   5   6   5        1.92       -2.94      8.41 o 
   6   6   5       82.67       33.76     14.68 o 
   7   6   5       91.64      112.21     19.26 o 
   8   6   5        3.29       -5.42     18.82 o 
   9   6   5       32.76       27.59     23.49 o 
 -12   7   5       62.02       66.82     20.94 o 
 -11   7   5       30.22       38.08     19.97 o 
 -10   7   5       39.91       35.92     16.53 o 
  -9   7   5       35.36       39.53     14.72 o 
  -8   7   5      927.07      987.96     37.95 o 
  -7   7   5     2072.76     2120.70     55.84 o 
  -6   7   5      252.66      223.90     12.98 o 
  -5   7   5     1197.58     1197.24     18.96 o 
  -4   7   5      158.01      176.40      8.76 o 
  -3   7   5     1071.76     1036.94     17.18 o 
  -2   7   5      794.85      794.19     17.98 o 
  -1   7   5        3.14        3.44      4.77 o 
   0   7   5     1720.19     1709.50     24.76 o 
   1   7   5      137.41      134.30      9.18 o 
   2   7   5      137.23      159.69     13.05 o 
   3   7   5      333.94      323.89     13.28 o 
   4   7   5       47.25       43.44      9.12 o 
   5   7   5      295.34      357.55     16.40 o 
   6   7   5      104.28      118.45     13.23 o 
   7   7   5       64.82       62.19     19.83 o 
   8   7   5       77.44       73.65     23.14 o 
 -12   8   5       45.11       45.44     22.96 o 
 -11   8   5       62.40       69.81     22.43 o 
 -10   8   5       70.09       71.49     19.44 o 
  -9   8   5       55.15       65.01     16.57 o 
  -8   8   5       73.30       71.44     15.91 o 
  -7   8   5      636.98      642.02     28.30 o 
  -6   8   5        1.29       -6.30     10.84 o 
  -5   8   5      415.36      419.65     11.91 o 
  -4   8   5        1.17        2.20      5.45 o 
  -3   8   5        1.47       -0.74      5.27 o 
  -2   8   5      333.46      345.00     10.23 o 
  -1   8   5      336.29      323.21     33.19 o 
   0   8   5      158.59      164.07     15.18 o 
   1   8   5       59.49       60.27      8.56 o 
   2   8   5      242.95      226.90     11.77 o 
   3   8   5      102.75      104.52     10.78 o 
   4   8   5       53.61       55.98     10.73 o 
   5   8   5       12.04       11.05     11.01 o 
   6   8   5       40.20       40.45     13.83 o 
   7   8   5       33.91       33.94     23.05 o 
   8   8   5        0.14        8.33     26.05 o 
 -11   9   5       12.05        6.48     20.94 o 
 -10   9   5        9.90        4.76     18.60 o 
  -9   9   5      105.26       93.74     20.49 o 
  -8   9   5       37.92       32.17     15.43 o 
  -7   9   5       69.85       46.76     14.19 o 
  -6   9   5      591.53      574.90     28.16 o 
  -5   9   5      623.82      659.71     18.25 o 
  -4   9   5      517.74      497.73     12.95 o 
  -3   9   5      233.25      218.28     10.10 o 
  -2   9   5      514.50      476.27     35.10 o 
  -1   9   5      501.74      474.65     29.26 o 
   0   9   5      184.21      197.36     11.33 o 
   1   9   5      213.31      191.27     11.72 o 
   2   9   5       53.41       47.26      9.30 o 
   3   9   5       72.95       76.60     11.27 o 
   4   9   5      124.85      135.34     16.92 o 
   5   9   5       44.15       53.60     13.27 o 
   6   9   5       77.28       89.66     15.11 o 
   7   9   5        0.51       -0.57     22.57 o 
 -11  10   5       99.16      126.80     26.40 o 
 -10  10   5        1.75        4.36     20.27 o 
  -9  10   5       41.11       16.31     18.33 o 
  -8  10   5      249.59      207.72     21.16 o 
  -7  10   5      181.75      180.97     19.13 o 
  -6  10   5       52.29       67.48     14.50 o 
  -5  10   5      285.47      268.03     13.37 o 
  -4  10   5        3.32       -1.85      8.82 o 
  -3  10   5      576.23      584.87     18.22 o 
  -2  10   5       18.10       15.24      9.06 o 
  -1  10   5      203.80      193.32     11.98 o 
   0  10   5       87.08       71.06     10.17 o 
   1  10   5       18.29       12.88      9.03 o 
   2  10   5      100.33       79.49     10.75 o 
   3  10   5        0.28       -2.66     10.65 o 
   4  10   5       43.69       38.85     12.83 o 
   5  10   5        0.67        2.57     13.67 o 
   6  10   5        3.97        3.16     15.27 o 
 -10  11   5        5.42       -4.19     23.01 o 
  -9  11   5       40.97       71.09     20.49 o 
  -8  11   5        1.80       -1.63     17.63 o 
  -7  11   5       13.63        8.07     17.37 o 
  -6  11   5       57.68       52.27     17.01 o 
  -5  11   5       72.42       53.08     11.17 o 
  -4  11   5       74.95       56.15     15.43 o 
  -3  11   5      349.39      320.02     21.73 o 
  -2  11   5       48.06       49.50     10.41 o 
  -1  11   5      100.54      115.80     15.05 o 
   0  11   5      173.37      141.19     12.05 o 
   1  11   5       67.91       75.30     11.78 o 
   2  11   5      158.58      161.66     25.58 o 
   3  11   5        5.51        2.90     11.50 o 
   4  11   5       13.07        6.88     14.11 o 
   5  11   5        6.27       -2.42     15.42 o 
  -9  12   5      160.56      161.75     25.12 o 
  -8  12   5       18.05       13.53     21.20 o 
  -7  12   5       18.07       14.63     19.22 o 
  -5  12   5      123.55      108.38     19.22 o 
  -4  12   5       62.57       71.53     18.16 o 
  -3  12   5      117.13      121.73     19.35 o 
  -2  12   5      110.20      117.59     17.63 o 
  -1  12   5       56.54       53.90     11.66 o 
   0  12   5       75.74       85.94     12.70 o 
   1  12   5       82.49       87.41     22.96 o 
   2  12   5       43.64       42.05     13.15 o 
   3  12   5       14.08       17.48     13.29 o 
   4  12   5        0.17       -8.26     14.00 o 
  -8  13   5        0.42       -0.44     22.83 o 
  -5  13   5       21.59       39.84     20.27 o 
  -4  13   5       25.81       11.94     19.00 o 
  -3  13   5       26.92       33.36     19.52 o 
  -2  13   5       42.97       42.27     19.70 o 
  -1  13   5        9.59      -14.76     18.60 o 
   0  13   5       68.94       76.33     18.82 o 
   1  13   5       11.43        1.22     13.73 o 
   2  13   5       58.07       49.10     14.76 o 
  -5  14   5        9.10        2.82     22.39 o 
  -4  14   5       55.91       28.69     22.52 o 
  -3  14   5       29.36       24.68     19.61 o 
  -2  14   5        0.84       -2.91     18.78 o 
  -1  14   5       20.59       15.60     19.79 o 
   0  14   5       19.08       11.24     19.97 o 
  -1 -15   6       63.82       56.33     25.92 o 
   0 -15   6       23.66        4.89     23.98 o 
   1 -15   6      134.00      142.62     26.97 o 
   2 -15   6      140.86      106.31     23.98 o 
   3 -15   6       20.89        4.28     22.87 o 
   4 -15   6       53.56       91.14     25.74 o 
  -4 -14   6        0.03        7.80     24.20 o 
  -3 -14   6        7.82       17.32     20.41 o 
  -2 -14   6        5.39        5.60     22.04 o 
  -1 -14   6       94.23      101.59     21.51 o 
   0 -14   6       15.09       24.46     21.24 o 
   1 -14   6        3.61       -4.58     18.29 o 
   2 -14   6        2.77        6.83     20.27 o 
   3 -14   6       11.07       -3.92     19.92 o 
   4 -14   6       37.27       29.09     19.75 o 
   5 -14   6       11.97        9.34     22.30 o 
   6 -14   6        0.44      -11.06     23.40 o 
  -5 -13   6       18.36       12.09     15.28 o 
  -4 -13   6       51.06       57.47     22.52 o 
  -3 -13   6      106.72       92.29     21.95 o 
  -2 -13   6       65.51       71.53     20.85 o 
  -1 -13   6       21.31       19.26     17.32 o 
   0 -13   6       36.65       46.28     19.35 o 
   1 -13   6        7.36       13.53     18.11 o 
   2 -13   6      197.18      220.90     21.82 o 
   3 -13   6      109.69      117.77     19.26 o 
   4 -13   6      102.83       77.00     20.49 o 
   5 -13   6       34.70       50.73     21.07 o 
   6 -13   6       26.15       16.18     17.85 o 
   7 -13   6       45.60       46.72     23.84 o 
  -6 -12   6       12.46       -9.17     19.57 o 
  -5 -12   6        2.91        1.64     13.04 o 
  -4 -12   6        0.01       -1.70     11.44 o 
  -3 -12   6        0.05       12.38     17.50 o 
  -2 -12   6        2.14        0.00     15.25 o 
  -1 -12   6        0.15       -1.37     14.50 o 
   0 -12   6       69.27       85.77     16.31 o 
   1 -12   6       14.89        2.42     14.15 o 
   2 -12   6       92.23       93.44     16.35 o 
   3 -12   6        0.08       -1.85     14.32 o 
   4 -12   6       21.06       12.78     15.43 o 
   5 -12   6        4.99        7.85     17.59 o 
   6 -12   6       11.66        8.99     18.86 o 
   7 -12   6       44.96       58.00     21.60 o 
   8 -12   6        4.70        3.61     21.90 o 
  -7 -11   6        1.33       -6.74     19.44 o 
  -6 -11   6      130.28       94.63     18.82 o 
  -5 -11   6       63.49       69.62     12.71 o 
  -4 -11   6      348.25      374.89     29.99 o 
  -3 -11   6       31.24       29.65     10.33 o 
  -2 -11   6      285.02      317.55     21.99 o 
  -1 -11   6      197.01      202.65     19.44 o 
   0 -11   6      176.98      168.10     18.56 o 
   1 -11   6      396.40      393.31     23.54 o 
   2 -11   6       50.50       50.51     15.60 o 
   3 -11   6      321.36      329.89     22.39 o 
   4 -11   6       42.10       55.36     16.48 o 
   5 -11   6      218.59      229.93     21.46 o 
   6 -11   6      279.28      220.06     22.08 o 
   7 -11   6       31.23       41.87     19.13 o 
   8 -11   6       65.30       58.22     21.51 o 
   9 -11   6       23.81       14.50     22.70 o 
  -8 -10   6       33.61       10.18     20.36 o 
  -7 -10   6        4.44       -1.63     16.35 o 
  -6 -10   6       36.91       28.03     16.48 o 
  -5 -10   6       60.89       66.78     11.00 o 
  -4 -10   6       35.99       40.21      9.64 o 
  -3 -10   6      113.57      104.34     10.12 o 
  -2 -10   6        1.16        3.22      8.10 o 
  -1 -10   6       49.17       35.96     12.12 o 
   0 -10   6       39.67       49.32     12.83 o 
   1 -10   6      247.31      239.85     18.47 o 
   2 -10   6        2.89        3.09     11.19 o 
   3 -10   6      159.84      155.58     16.92 o 
   4 -10   6       13.10       -7.49     11.55 o 
   5 -10   6       40.93       33.67     13.49 o 
   6 -10   6       43.88       22.83     15.56 o 
   7 -10   6        5.71        6.43     16.57 o 
   8 -10   6       69.40       79.99     20.27 o 
   9 -10   6        6.91       -2.38     20.49 o 
  -9  -9   6        3.91       -3.00     18.82 o 
  -8  -9   6       37.56       15.12     16.66 o 
  -7  -9   6       23.00       24.02     15.51 o 
  -6  -9   6      365.02      397.50     23.40 o 
  -5  -9   6       26.08       19.54      9.81 o 
  -4  -9   6      267.82      284.62     12.42 o 
  -3  -9   6      348.68      353.96     34.99 o 
  -2  -9   6       28.18       21.83      7.40 o 
  -1  -9   6      375.52      394.59     13.25 o 
   0  -9   6      521.03      524.83     24.06 o 
   1  -9   6      248.20      280.13     17.14 o 
   2  -9   6      445.73      429.54     21.24 o 
   3  -9   6       71.89       83.17     13.88 o 
   4  -9   6      556.47      530.47     23.93 o 
   5  -9   6      383.06      327.82     19.52 o 
   6  -9   6      229.41      232.53     19.57 o 
   7  -9   6      272.81      290.80     20.49 o 
   8  -9   6       87.11       84.14     18.60 o 
   9  -9   6      110.60      142.05     22.61 o 
  10  -9   6       29.51       19.57     22.35 o 
 -10  -8   6       14.33       10.84     19.88 o 
  -9  -8   6       35.83       45.79     19.61 o 
  -8  -8   6        0.76        9.30     15.47 o 
  -7  -8   6       78.96       58.53     14.50 o 
  -6  -8   6        6.83       -1.94     12.91 o 
  -5  -8   6      305.28      303.83     12.89 o 
  -4  -8   6       15.43       19.41      7.73 o 
  -3  -8   6      216.13      210.12     13.55 o 
  -2  -8   6      153.13      151.93      8.53 o 
  -1  -8   6       79.96       97.03      7.47 o 
   0  -8   6      415.59      434.41     14.46 o 
   1  -8   6       45.92       64.17     10.71 o 
   2  -8   6        0.22        1.76      8.37 o 
   3  -8   6      163.16      152.27     13.31 o 
   4  -8   6       21.70       13.27     11.33 o 
   5  -8   6        0.40       -0.40     11.68 o 
   6  -8   6        7.05       13.62     11.86 o 
   7  -8   6        8.21        8.59     14.72 o 
   8  -8   6        0.73        0.00     15.12 o 
   9  -8   6        1.14       -5.24     15.43 o 
  10  -8   6        2.62       -4.76     19.61 o 
 -10  -7   6       82.43       73.87     21.33 o 
  -9  -7   6        1.68        2.25     15.34 o 
  -8  -7   6       25.62       28.60     14.85 o 
  -7  -7   6      300.62      329.76     20.71 o 
  -6  -7   6      308.81      255.50     17.32 o 
  -5  -7   6      723.08      741.48     18.62 o 
  -4  -7   6      311.64      323.77     11.55 o 
  -3  -7   6      712.48      741.29     17.24 o 
  -2  -7   6     1832.05     1862.27     42.22 o 
  -1  -7   6     1843.93     1840.47     67.59 o 
   0  -7   6     2202.49     2259.37     35.67 o 
   1  -7   6       10.72        7.93      4.77 o 
   2  -7   6      828.48      749.12     24.90 o 
   3  -7   6     1500.35     1441.39     38.83 o 
   4  -7   6       20.24       27.02      9.30 o 
   5  -7   6     1596.90     1511.20     42.00 o 
   6  -7   6       19.16       11.24     11.19 o 
   7  -7   6      450.45      560.84     26.18 o 
   8  -7   6      318.18      300.58     21.16 o 
   9  -7   6      173.73      176.21     21.20 o 
  10  -7   6      121.32      161.05     23.18 o 
 -11  -6   6       31.12       58.35     22.57 o 
 -10  -6   6        1.96        3.39     15.65 o 
  -9  -6   6      258.52      236.63     21.07 o 
  -8  -6   6        3.11       -2.20     12.52 o 
  -7  -6   6      577.65      585.12     26.49 o 
  -6  -6   6      644.52      629.46     24.64 o 
  -5  -6   6       31.13       24.05      6.62 o 
  -4  -6   6     1092.99     1097.13     21.55 o 
  -3  -6   6      411.76      408.08     14.96 o 
  -2  -6   6     1132.59     1186.58     21.49 o 
  -1  -6   6      224.34      233.05      9.65 o 
   0  -6   6        0.72       -1.97      4.43 o 
   1  -6   6     1300.73     1236.37     45.64 o 
   2  -6   6        6.55        5.31      4.13 o 
   3  -6   6      391.47      386.79     17.54 o 
   4  -6   6       46.96       50.20     10.00 o 
   5  -6   6      812.89      762.03     27.11 o 
   6  -6   6      721.04      713.11     27.28 o 
   7  -6   6       43.37       57.47     13.35 o 
   8  -6   6       68.46       67.26     16.70 o 
   9  -6   6        0.43       -4.23     16.44 o 
  10  -6   6       14.78       25.83     19.22 o 
 -11  -5   6        1.44        0.04     17.45 o 
 -10  -5   6      116.82       82.07     18.07 o 
  -9  -5   6      108.17       90.84     17.10 o 
  -8  -5   6       61.58       69.95     14.02 o 
  -7  -5   6       40.17       46.50     11.59 o 
  -6  -5   6       23.03       15.82      9.52 o 
  -5  -5   6        1.21       -0.57      4.66 o 
  -4  -5   6     1301.30     1310.62     23.56 o 
  -3  -5   6     1565.31     1525.05     43.54 o 
  -2  -5   6     1479.74     1606.72     26.64 o 
  -1  -5   6     1691.18     1795.58     28.77 o 
   0  -5   6      328.77      304.78      9.06 o 
   1  -5   6       62.90       49.90      4.54 o 
   2  -5   6      312.07      289.23      8.47 o 
   3  -5   6     1245.38     1249.66     21.17 o 
   4  -5   6       29.32       22.17      9.56 o 
   5  -5   6      844.82      900.69     29.35 o 
   6  -5   6       54.82       58.35     11.99 o 
   7  -5   6       27.73       29.40     13.40 o 
   8  -5   6      397.37      425.75     24.15 o 
   9  -5   6      105.40      116.97     18.78 o 
  10  -5   6      168.22      151.04     21.99 o 
 -11  -4   6       43.40       43.37     18.42 o 
 -10  -4   6        6.27       19.97     15.03 o 
  -9  -4   6      156.45      180.26     17.45 o 
  -8  -4   6       82.48       76.47     13.31 o 
  -7  -4   6       14.33       -0.79      9.08 o 
  -6  -4   6       84.59       91.98     11.81 o 
  -5  -4   6      836.39      869.32     14.46 o 
  -4  -4   6      373.95      388.12      9.01 o 
  -3  -4   6     2313.74     2297.74     44.12 o 
  -2  -4   6      261.34      256.50     13.20 o 
  -1  -4   6     3788.67     3794.11     54.96 o 
   0  -4   6     1266.50     1209.15     22.30 o 
   1  -4   6      667.02      657.91     13.27 o 
   2  -4   6      666.90      617.75     23.98 o 
   3  -4   6      388.91      357.05      9.71 o 
   4  -4   6      144.26      147.25      6.90 o 
   5  -4   6       71.44       75.45     11.64 o 
   6  -4   6       21.69       24.02     11.42 o 
   7  -4   6      239.77      205.34     17.14 o 
   8  -4   6        8.32        5.24     12.38 o 
   9  -4   6       35.04       40.33     14.85 o 
  10  -4   6        0.10       -4.01     17.06 o 
 -12  -3   6       16.00        5.77     18.86 o 
 -11  -3   6        6.28       -2.16     15.60 o 
 -10  -3   6       24.00        2.78     14.99 o 
  -9  -3   6      153.22      149.50     15.82 o 
  -8  -3   6      224.86      200.32     15.56 o 
  -7  -3   6      365.00      423.21     14.33 o 
  -6  -3   6      163.80      179.19     13.42 o 
  -5  -3   6        4.73        2.79      5.12 o 
  -4  -3   6     1181.50     1168.45     23.23 o 
  -3  -3   6      961.17     1014.15     14.96 o 
  -2  -3   6      364.91      362.01     12.25 o 
  -1  -3   6    11031.56    11175.18    153.18 o 
   0  -3   6      745.46      752.68     14.16 o 
   1  -3   6    16081.96    16354.67    222.50 o 
   2  -3   6     1736.48     1693.72     27.01 o 
   3  -3   6      284.33      262.48     12.96 o 
   4  -3   6     1048.80     1028.21     34.64 o 
   5  -3   6      200.79      208.75      8.80 o 
   6  -3   6      356.00      383.79     19.88 o 
   7  -3   6      248.32      236.85     16.88 o 
   8  -3   6      127.11       97.58     14.41 o 
   9  -3   6       41.17       43.41     14.50 o 
  10  -3   6       10.73       15.47     17.23 o 
 -12  -2   6       70.27       90.44     21.95 o 
 -11  -2   6      128.97      153.99     18.78 o 
 -10  -2   6      200.30      216.58     18.25 o 
  -9  -2   6      192.84      202.25     24.42 o 
  -8  -2   6       15.49        7.66      7.42 o 
  -7  -2   6      136.83      116.13      8.35 o 
  -6  -2   6      148.32      158.97      8.38 o 
  -5  -2   6      999.45     1020.56     36.25 o 
  -4  -2   6      769.87      750.74     15.19 o 
  -3  -2   6      575.45      566.32      9.70 o 
  -2  -2   6      259.51      203.69      6.73 o 
  -1  -2   6       95.79      101.39      7.60 o 
   0  -2   6     8743.83     8636.58    119.18 o 
   1  -2   6     2093.73     2036.45     31.41 o 
   2  -2   6     2216.00     2424.68     74.42 o 
   3  -2   6      386.95      360.63     16.31 o 
   4  -2   6        1.42        1.15      4.87 o 
   5  -2   6     1453.60     1455.50     26.13 o 
   6  -2   6       43.40       35.66      7.30 o 
   7  -2   6       20.57       29.84     12.25 o 
   8  -2   6        3.50        2.51     12.65 o 
   9  -2   6       53.19       56.77     15.65 o 
  10  -2   6        0.21        2.25     16.18 o 
 -12  -1   6        4.23      -11.24     16.57 o 
 -11  -1   6        3.35       -2.86     14.06 o 
 -10  -1   6        7.73       -4.46      8.90 o 
  -9  -1   6        7.23       -0.62      7.35 o 
  -8  -1   6        2.42        6.25      6.84 o 
  -7  -1   6      490.04      528.08     36.21 o 
  -6  -1   6       76.94       85.87      7.00 o 
  -5  -1   6       51.78       42.70      5.59 o 
  -4  -1   6       10.38        7.86      2.72 o 
  -3  -1   6        6.02        5.33      2.58 o 
  -2  -1   6        9.80        7.04      2.59 o 
  -1  -1   6     1850.60     1959.95     39.36 o 
   0  -1   6     1843.11     1706.58     37.51 o 
   1  -1   6     4670.07     5127.10    100.97 o 
   2  -1   6     1503.05     1546.59     35.04 o 
   3  -1   6      421.14      419.41     15.38 o 
   4  -1   6      199.53      220.72     11.72 o 
   5  -1   6      908.36      880.24     25.08 o 
   6  -1   6       76.13       62.14     10.53 o 
   7  -1   6      210.04      214.90     14.24 o 
   9  -1   6        6.97        2.38     12.12 o 
  10  -1   6       66.38       46.98     16.57 o 
 -12   0   6      109.83      133.72     19.83 o 
 -11   0   6      143.36      159.51     19.41 o 
 -10   0   6      157.20      172.82     12.35 o 
  -9   0   6      282.83      292.55     12.62 o 
  -8   0   6      401.47      388.03     13.74 o 
  -7   0   6      616.51      594.51     15.53 o 
  -6   0   6      358.52      371.68     11.48 o 
  -5   0   6       62.51       47.60      5.50 o 
  -4   0   6       47.67       34.71      4.74 o 
  -3   0   6     1356.54     1411.95     18.78 o 
  -2   0   6       59.18       48.90      4.49 o 
  -1   0   6     3920.21     3640.93     73.78 o 
   0   0   6     1340.11     1318.86     30.76 o 
   1   0   6      403.77      350.43     13.09 o 
   2   0   6      618.36      613.77     18.51 o 
   3   0   6      854.13      807.03     22.70 o 
   4   0   6     1493.65     1634.17     38.87 o 
   5   0   6      791.25      790.73     24.50 o 
   6   0   6      219.52      243.64     14.54 o 
   7   0   6      101.62       96.79     12.65 o 
   8   0   6       15.12       28.30     12.03 o 
  10   0   6        1.63       -0.53     15.16 o 
 -12   1   6        1.52        5.60     17.85 o 
 -11   1   6       16.29       12.06      9.97 o 
 -10   1   6        0.06       -5.05      8.61 o 
  -9   1   6       21.61       16.62      7.57 o 
  -8   1   6       33.43       22.31      6.74 o 
  -7   1   6        2.55        1.78      5.62 o 
  -6   1   6       16.36        3.86      5.18 o 
  -5   1   6      278.32      291.99     15.14 o 
  -4   1   6      166.01      170.26      6.64 o 
  -3   1   6        9.25        9.41      3.99 o 
  -2   1   6       78.43      111.48      5.69 o 
  -1   1   6     1209.30     1285.92     22.46 o 
   0   1   6        8.07       -0.09      4.94 o 
   1   1   6     2329.50     2248.77     48.92 o 
   2   1   6     1244.97     1314.72     32.17 o 
   3   1   6     1655.28     1689.88     39.75 o 
   4   1   6      144.60      151.08     11.68 o 
   5   1   6      325.16      334.65     16.35 o 
   6   1   6      167.52      165.94     13.75 o 
   7   1   6       13.80        5.51     10.27 o 
   8   1   6       38.33       42.05     12.61 o 
   9   1   6        0.79       -1.54     13.93 o 
 -12   2   6      148.30      138.66     21.82 o 
 -11   2   6      275.54      288.41     15.19 o 
 -10   2   6      120.21      145.01     11.91 o 
  -9   2   6      202.10      189.08     11.48 o 
  -8   2   6      834.25      785.33     18.75 o 
  -7   2   6      824.11      765.07     17.85 o 
  -6   2   6      941.83      850.71     18.07 o 
  -5   2   6      499.85      449.57     25.87 o 
  -4   2   6      560.46      656.47     14.56 o 
  -3   2   6     3745.19     3572.79     53.55 o 
  -2   2   6      211.48      188.80      7.48 o 
  -1   2   6     4807.43     4766.77     69.61 o 
   0   2   6      990.29      925.86     24.73 o 
   1   2   6       17.87       18.25      6.35 o 
   2   2   6     1061.28     1096.20     28.91 o 
   3   2   6      309.33      274.05     14.19 o 
   4   2   6      191.50      172.37     12.30 o 
   5   2   6      556.81      602.31     22.35 o 
   6   2   6       70.44       80.74     12.87 o 
   7   2   6      260.74      266.60     18.47 o 
   8   2   6       67.63       41.56     13.57 o 
   9   2   6      137.13      143.68     18.95 o 
 -12   3   6        1.68        4.50     18.64 o 
 -11   3   6        0.31       -8.59     15.07 o 
 -10   3   6       54.01       39.33     10.14 o 
  -9   3   6       17.94       23.73      8.43 o 
  -8   3   6       14.48       25.23      7.21 o 
  -7   3   6      160.07      166.55      8.95 o 
  -6   3   6       44.21       50.78      9.56 o 
  -5   3   6       11.34       17.20      5.82 o 
  -4   3   6      424.08      392.34      8.37 o 
  -3   3   6      114.72      129.03      5.05 o 
  -2   3   6     2436.89     2624.28     33.12 o 
  -1   3   6      217.36      218.40      6.96 o 
   0   3   6      161.35      156.19      7.31 o 
   1   3   6       11.09       16.46      5.01 o 
   2   3   6      483.19      507.51     18.69 o 
   3   3   6      204.91      188.24     13.09 o 
   4   3   6     1109.66     1172.80     32.92 o 
   5   3   6      443.15      503.41     22.57 o 
   6   3   6        2.00       12.03     11.86 o 
   7   3   6      126.76      122.97     15.47 o 
   8   3   6        0.35       -3.09     15.12 o 
   9   3   6       32.87       14.24     16.40 o 
  10   3   6        1.41       -7.05     20.23 o 
 -12   4   6       71.84       94.05     20.58 o 
 -11   4   6      104.53      113.89     18.95 o 
 -10   4   6      209.37      247.39     19.52 o 
  -9   4   6     1163.73     1163.54     27.88 o 
  -8   4   6        2.96        1.30      7.25 o 
  -7   4   6      234.75      273.28     11.04 o 
  -6   4   6       58.64       71.63      7.00 o 
  -5   4   6     1026.15     1002.30     19.99 o 
  -4   4   6      946.12      905.47     14.48 o 
  -3   4   6      760.20      681.63     12.08 o 
  -2   4   6      118.64      163.85      7.06 o 
  -1   4   6       68.66       55.30      4.62 o 
   0   4   6      862.39      847.55     17.73 o 
   1   4   6     1381.89     1283.81     24.11 o 
   2   4   6     1370.87     1389.72     26.03 o 
   3   4   6      539.86      564.58     21.55 o 
   4   4   6       18.92       10.40      9.61 o 
   5   4   6      144.53      124.51     14.06 o 
   6   4   6       59.41      101.02     15.65 o 
   7   4   6       44.04       21.90     13.97 o 
   8   4   6      182.91      160.56     19.52 o 
   9   4   6        5.84        8.37     19.61 o 
 -12   5   6        3.00        2.51     17.76 o 
 -11   5   6       74.61       66.29     17.32 o 
 -10   5   6        3.42        3.83     14.81 o 
  -9   5   6       21.46       13.40     12.43 o 
  -8   5   6        0.85        4.30      7.33 o 
  -7   5   6     1379.97     1295.43     25.38 o 
  -6   5   6      107.49      117.84      7.88 o 
  -5   5   6       43.25       38.78      5.02 o 
  -4   5   6      184.36      161.60      6.40 o 
  -3   5   6      209.57      228.22      7.35 o 
  -2   5   6      114.51      130.18     19.81 o 
  -1   5   6       98.16       96.29      5.60 o 
   0   5   6      217.28      228.14      9.33 o 
   1   5   6        6.07        4.27      5.59 o 
   2   5   6       21.37       16.48      6.66 o 
   3   5   6        0.05       -1.47      6.94 o 
   4   5   6        3.45        1.45     10.14 o 
   5   5   6      198.39      216.27     16.88 o 
   6   5   6       61.52       68.36     15.03 o 
   7   5   6      163.36      130.11     18.47 o 
   8   5   6        7.37       11.50     17.10 o 
   9   5   6        3.21        6.43     21.99 o 
 -12   6   6      102.76       66.77     21.24 o 
 -11   6   6      113.76      112.08     19.00 o 
 -10   6   6       53.73       61.31     17.37 o 
  -9   6   6      882.55      880.28     33.94 o 
  -8   6   6      109.59      133.76     15.65 o 
  -7   6   6     2595.52     2558.25     42.64 o 
  -6   6   6      662.76      713.97     22.10 o 
  -5   6   6      131.57      132.73      7.85 o 
  -4   6   6     2239.32     2237.89     48.05 o 
  -3   6   6      552.80      572.39     14.10 o 
  -2   6   6       53.63       45.87      5.07 o 
  -1   6   6      898.01      871.17     15.50 o 
   0   6   6       68.78       74.63     18.20 o 
   1   6   6     3085.12     3029.49     48.72 o 
   2   6   6      437.20      459.63     15.16 o 
   3   6   6      586.58      601.00     17.65 o 
   4   6   6      416.42      417.47     42.93 o 
   5   6   6       39.32       36.40     13.62 o 
   6   6   6      455.69      392.56     23.93 o 
   7   6   6        5.74       -1.10     16.40 o 
   8   6   6       93.84       92.03     21.90 o 
 -12   7   6       63.09       62.54     21.16 o 
 -11   7   6       38.20       29.04     18.16 o 
 -10   7   6       58.05       26.27     16.53 o 
  -9   7   6       85.99       64.22     16.31 o 
  -8   7   6       67.23       74.84     14.94 o 
  -7   7   6       70.94       79.11     13.57 o 
  -6   7   6      559.63      542.91     16.30 o 
  -5   7   6        0.80        2.35      5.29 o 
  -4   7   6       37.98       43.31      5.81 o 
  -3   7   6      141.95      131.65      7.27 o 
  -2   7   6        6.25        2.45      5.37 o 
  -1   7   6       18.61       17.78      5.66 o 
   0   7   6     1049.02     1028.06     22.41 o 
   1   7   6      265.86      263.91     31.53 o 
   2   7   6      139.98      125.93     18.53 o 
   3   7   6       31.53       27.57      8.53 o 
   4   7   6        7.54        8.43      9.59 o 
   5   7   6       48.02       35.34     11.43 o 
   6   7   6        4.24        7.01     15.34 o 
   7   7   6        0.19        7.23     18.33 o 
   8   7   6       34.59        9.74     21.60 o 
 -11   8   6        1.86      -10.05     18.69 o 
 -10   8   6      102.05       90.84     19.35 o 
  -9   8   6      167.44      143.50     19.08 o 
  -8   8   6      115.73      149.15     18.56 o 
  -7   8   6      640.87      603.41     27.19 o 
  -6   8   6      128.94      120.28     13.88 o 
  -5   8   6      470.75      498.23     13.09 o 
  -4   8   6       99.36      121.33      7.50 o 
  -3   8   6      529.98      516.78     12.58 o 
  -2   8   6      437.41      420.95     13.02 o 
  -1   8   6      302.86      326.82     12.82 o 
   0   8   6       27.42       26.11      8.47 o 
   1   8   6      136.84      126.50     10.80 o 
   2   8   6      480.02      463.11     27.22 o 
   3   8   6       35.30       34.60     10.14 o 
   4   8   6      229.07      245.85     15.00 o 
   5   8   6      122.71      141.04     14.36 o 
   6   8   6       83.30       82.20     20.98 o 
   7   8   6        9.95       14.32     20.94 o 
 -11   9   6        2.02      -13.97     21.82 o 
 -10   9   6       20.88       25.21     18.47 o 
  -9   9   6       49.11       63.47     18.42 o 
  -8   9   6      174.49      173.08     19.08 o 
  -7   9   6      221.65      232.14     19.22 o 
  -6   9   6       76.61       46.01     13.40 o 
  -5   9   6        1.06        0.79      8.16 o 
  -4   9   6       47.50       55.96      8.82 o 
  -3   9   6       52.80       60.65      7.13 o 
  -2   9   6      171.61      177.93     15.69 o 
  -1   9   6       64.42       73.88     19.66 o 
   0   9   6       21.12       24.13      9.23 o 
   1   9   6        0.55        0.61      9.34 o 
   2   9   6        1.61        4.91      9.06 o 
   3   9   6      143.35      130.44     12.36 o 
   4   9   6        0.15       -1.37     11.02 o 
   5   9   6       26.67       32.86     14.34 o 
   6   9   6        1.05       -6.25     14.96 o 
 -10  10   6        1.16       -1.45     18.82 o 
  -9  10   6        0.76        4.32     17.50 o 
  -8  10   6       21.25       18.78     17.59 o 
  -7  10   6      171.36      156.81     19.92 o 
  -6  10   6      124.90      117.32     15.95 o 
  -5  10   6      706.48      719.97     20.41 o 
  -4  10   6      283.29      235.93     13.15 o 
  -3  10   6      124.63      155.96     15.45 o 
  -2  10   6      245.54      276.08     13.98 o 
  -1  10   6       84.36       94.58     10.93 o 
   0  10   6      414.28      436.30     17.06 o 
   1  10   6       49.36       36.03     10.18 o 
   2  10   6       79.95      102.66     15.05 o 
   3  10   6       80.94       83.65     13.10 o 
   4  10   6       19.82       13.19     13.63 o 
   5  10   6       42.44       42.74     15.35 o 
 -10  11   6       48.47       86.34     23.80 o 
  -9  11   6       16.88       27.72     19.52 o 
  -8  11   6       31.13       22.74     19.57 o 
  -7  11   6        2.96       -8.20     17.14 o 
  -6  11   6      141.99      143.99     19.22 o 
  -4  11   6      116.43      127.90     18.16 o 
  -3  11   6      119.93      116.75     17.89 o 
  -2  11   6       26.39       34.24     11.33 o 
  -1  11   6       79.40       61.88     11.49 o 
   0  11   6        2.17       -4.82     10.54 o 
   1  11   6       78.76       76.76     17.28 o 
   2  11   6       60.30       52.27     12.36 o 
   3  11   6       36.89       36.45     14.85 o 
   4  11   6        0.19        2.98     14.32 o 
  -9  12   6        0.22       -9.39     20.89 o 
  -8  12   6        0.75       -1.76     18.95 o 
  -7  12   6        2.38       -1.76     19.00 o 
  -4  12   6      158.04      171.67     19.44 o 
  -3  12   6       67.60       37.73     18.20 o 
  -2  12   6       63.84       70.83     18.95 o 
  -1  12   6       73.40       50.85     12.57 o 
   0  12   6       10.42        2.73     11.29 o 
   1  12   6       51.63       61.78     13.00 o 
   2  12   6       34.54       34.04     13.88 o 
   3  12   6        7.74        3.55     15.11 o 
  -4  13   6       18.47       18.29     20.10 o 
  -3  13   6       87.28      108.33     21.86 o 
  -2  13   6        2.03        0.44     17.45 o 
  -1  13   6       13.41       12.91     18.47 o 
   0  13   6       27.54       15.02     14.64 o 
   1  13   6       20.05       11.92     14.05 o 
  -4  14   6       23.90       21.73     20.58 o 
  -3  14   6       91.33       81.10     23.71 o 
  -2  14   6       45.97       25.17     23.36 o 
  -1  14   6       86.92      124.95     26.22 o 
  -1 -15   7       15.16        6.17     25.56 o 
   0 -15   7       27.55       31.03     22.96 o 
   1 -15   7       13.93       14.32     21.90 o 
   2 -15   7        2.92       13.05     24.55 o 
   3 -15   7        0.73        2.20     20.94 o 
  -3 -14   7        4.38       10.00     20.85 o 
  -2 -14   7       27.85       29.09     23.54 o 
  -1 -14   7       31.38       47.47     23.01 o 
   0 -14   7        6.64       12.30     21.60 o 
   1 -14   7        1.10       -1.50     18.78 o 
   2 -14   7        0.52       -6.17     21.11 o 
   3 -14   7       54.81       65.98     23.27 o 
   4 -14   7       20.34       28.25     22.39 o 
   5 -14   7       26.84       11.86     20.63 o 
  -5 -13   7        0.08       11.99     21.07 o 
  -4 -13   7       24.58       11.59     22.13 o 
  -3 -13   7       23.32       15.73     18.38 o 
  -2 -13   7       68.60       34.38     18.82 o 
  -1 -13   7       57.12       72.72     21.07 o 
   0 -13   7        1.28       -5.73     16.79 o 
   1 -13   7      247.68      250.34     23.27 o 
   2 -13   7       68.97       77.08     19.04 o 
   3 -13   7       79.05       70.30     19.08 o 
   4 -13   7       18.27       24.59     19.92 o 
   5 -13   7        1.76        5.16     18.25 o 
   6 -13   7        3.70       -3.26     21.82 o 
   7 -13   7       17.16       -0.40     23.80 o 
  -6 -12   7        6.74       -2.20     20.23 o 
  -5 -12   7       93.59       91.45     20.01 o 
  -4 -12   7      190.13      239.39     16.23 o 
  -3 -12   7      102.38      103.93     18.42 o 
  -2 -12   7       26.29       24.77     16.09 o 
  -1 -12   7       37.48       33.50     15.91 o 
   0 -12   7       75.08       71.71     17.01 o 
   1 -12   7      110.05      120.19     17.94 o 
   2 -12   7      337.06      354.53     25.03 o 
   3 -12   7       84.02       73.56     17.01 o 
   4 -12   7      157.76      206.09     22.30 o 
   5 -12   7      112.62       76.20     17.63 o 
   6 -12   7       41.13       33.76     18.42 o 
   7 -12   7       79.26       78.27     22.65 o 
   8 -12   7       91.41       98.15     25.47 o 
  -7 -11   7       27.38       29.22     21.20 o 
  -6 -11   7        0.95        8.59     16.57 o 
  -5 -11   7       16.50       19.79     16.66 o 
  -4 -11   7       21.61       18.13     11.22 o 
  -3 -11   7        3.40        5.81     10.38 o 
  -2 -11   7       17.82       27.11     14.37 o 
  -1 -11   7       64.49       93.79     17.23 o 
   0 -11   7       21.62       -2.12     14.72 o 
   1 -11   7      202.90      189.56     18.11 o 
   2 -11   7       10.04        5.91     13.66 o 
   3 -11   7        8.03       -4.05     13.40 o 
   4 -11   7       44.70       45.84     16.66 o 
   5 -11   7        4.71        4.58     14.59 o 
   6 -11   7        0.34       -0.26     17.14 o 
   7 -11   7       56.88       49.14     20.41 o 
   8 -11   7       20.61       23.58     18.29 o 
  -8 -10   7       28.53       13.80     20.45 o 
  -7 -10   7      128.93      134.95     20.27 o 
  -6 -10   7      132.03      109.52     17.59 o 
  -5 -10   7      217.64      227.33     19.00 o 
  -4 -10   7       80.26       93.01     10.91 o 
  -3 -10   7       41.17       44.00      9.47 o 
  -2 -10   7      492.54      581.57     17.93 o 
  -1 -10   7       33.64       36.98     13.05 o 
   0 -10   7      273.48      324.69     20.89 o 
   1 -10   7       34.31       31.64     12.47 o 
   2 -10   7      122.58      132.13     15.65 o 
   3 -10   7       46.67       58.62     13.84 o 
   4 -10   7      151.06      159.64     16.75 o 
   5 -10   7      591.15      605.71     29.49 o 
   6 -10   7       71.10       55.05     15.73 o 
   7 -10   7      140.21      175.63     21.55 o 
   8 -10   7      116.30      114.06     19.75 o 
   9 -10   7        0.67       10.31     21.24 o 
  -9  -9   7       23.13       29.93     20.32 o 
  -8  -9   7        0.11       -2.42     15.69 o 
  -7  -9   7        0.12       11.33     16.53 o 
  -6  -9   7       20.49       28.60     13.97 o 
  -5  -9   7       12.53       19.39     13.57 o 
  -4  -9   7       76.31       75.10     12.61 o 
  -3  -9   7       10.33       18.32      9.94 o 
  -2  -9   7        0.11       -1.12      7.53 o 
  -1  -9   7      180.60      191.19     10.22 o 
   0  -9   7      177.36      184.62     15.29 o 
   1  -9   7      164.54      176.82     15.16 o 
   2  -9   7        1.74        8.77     10.71 o 
   3  -9   7      420.17      418.92     21.95 o 
   4  -9   7      102.83      104.28     15.29 o 
   5  -9   7       78.45       91.23     14.46 o 
   6  -9   7       19.03       -0.40     14.63 o 
   7  -9   7       59.54       34.51     15.38 o 
   8  -9   7       13.55       13.93     18.42 o 
   9  -9   7        0.08        2.82     20.19 o 
 -10  -8   7        0.24       -0.18     21.24 o 
  -9  -8   7       15.38        8.42     19.08 o 
  -8  -8   7       45.62       54.08     16.22 o 
  -7  -8   7      138.18      184.85     19.04 o 
  -6  -8   7      798.31      834.84     31.91 o 
  -5  -8   7      196.16      177.62     15.73 o 
  -4  -8   7     1090.74     1070.56     23.01 o 
  -3  -8   7        7.85        5.02      6.75 o 
  -2  -8   7      407.17      391.41     13.12 o 
  -1  -8   7     1413.79     1459.65     31.67 o 
   0  -8   7      101.74      101.43      7.63 o 
   1  -8   7      522.99      550.83     23.58 o 
   2  -8   7      104.07       95.42     11.86 o 
   3  -8   7       78.51       81.84     13.13 o 
   4  -8   7      843.92      829.07     29.49 o 
   5  -8   7       35.30       42.71     12.38 o 
   6  -8   7      720.99      677.50     28.47 o 
   7  -8   7      255.56      194.54     18.86 o 
   8  -8   7      134.36      132.53     19.88 o 
   9  -8   7       91.83       88.59     20.63 o 
  10  -8   7      122.80       66.55     21.11 o 
 -10  -7   7        0.32       -2.07     19.66 o 
  -9  -7   7       19.21       13.27     16.84 o 
  -8  -7   7       70.15       64.35     17.37 o 
  -7  -7   7       38.29       32.17     13.57 o 
  -6  -7   7      133.20      159.11     15.56 o 
  -5  -7   7        8.85        6.79     10.89 o 
  -4  -7   7       11.95       12.54      7.19 o 
  -3  -7   7      416.65      419.59     13.21 o 
  -2  -7   7        1.49        2.47      5.70 o 
  -1  -7   7      547.57      548.50     31.51 o 
   0  -7   7      225.53      235.63      8.92 o 
   1  -7   7      326.70      292.16     15.47 o 
   2  -7   7      914.32      843.31     27.63 o 
   3  -7   7     1638.65     1573.61     42.44 o 
   4  -7   7       96.42      108.16     12.78 o 
   5  -7   7       49.10       24.99     11.46 o 
   6  -7   7        0.10        1.67     13.22 o 
   7  -7   7       94.05       79.99     15.51 o 
   8  -7   7        6.86       -0.22     16.31 o 
   9  -7   7        0.63       -9.78     18.11 o 
  10  -7   7        0.45       -4.89     18.82 o 
 -11  -6   7        6.93        0.62     21.24 o 
 -10  -6   7        6.16       22.61     19.26 o 
  -9  -6   7       14.22       12.34     16.44 o 
  -8  -6   7      178.59      177.09     18.82 o 
  -7  -6   7       11.38       24.81     12.16 o 
  -6  -6   7       18.99       27.99     11.06 o 
  -5  -6   7      272.34      298.91     16.44 o 
  -4  -6   7      934.08      941.90     19.72 o 
  -3  -6   7     1876.98     1987.82     40.42 o 
  -2  -6   7     1387.72     1435.30     25.38 o 
  -1  -6   7      489.85      500.80     12.82 o 
   0  -6   7      336.63      318.31     15.40 o 
   1  -6   7      256.67      279.36     18.18 o 
   2  -6   7      703.69      658.90     22.74 o 
   3  -6   7      231.13      240.95     14.59 o 
   4  -6   7      636.71      640.83     24.50 o 
   5  -6   7      411.64      409.75     21.42 o 
   6  -6   7      150.17      148.26     16.70 o 
   7  -6   7       98.90       92.82     16.57 o 
   8  -6   7      159.73      168.27     20.32 o 
   9  -6   7      354.41      350.56     26.09 o 
  10  -6   7       96.46      108.02     21.16 o 
 -11  -5   7        0.67       -7.93     18.33 o 
 -10  -5   7        2.91       14.06     17.63 o 
  -9  -5   7       22.92       29.57     14.90 o 
  -8  -5   7       24.35       25.87     12.96 o 
  -7  -5   7      273.57      277.66     17.76 o 
  -6  -5   7      154.12      137.42     13.35 o 
  -5  -5   7      224.01      250.21     15.29 o 
  -4  -5   7      510.47      498.26     13.31 o 
  -3  -5   7      385.34      425.25     11.73 o 
  -2  -5   7      846.90      841.98     35.77 o 
  -1  -5   7       33.34       41.38      5.25 o 
   0  -5   7     1063.85     1119.43     20.19 o 
   1  -5   7      112.71      113.73      6.16 o 
   2  -5   7      168.66      164.84      9.72 o 
   3  -5   7      158.19      168.14     12.47 o 
   4  -5   7      118.77      120.54     12.30 o 
   5  -5   7       10.72       15.43     11.24 o 
   6  -5   7      114.79      112.04     14.37 o 
   7  -5   7        3.88       -3.13     13.75 o 
   8  -5   7        5.47       -2.56     13.84 o 
   9  -5   7        9.44       24.50     17.98 o 
  10  -5   7        5.73        2.20     17.67 o 
 -11  -4   7        5.62        8.20     18.64 o 
 -10  -4   7        2.75        0.97     16.26 o 
  -9  -4   7       37.40       31.82     13.57 o 
  -8  -4   7       24.89       25.21     11.81 o 
  -7  -4   7      121.07      109.83     13.05 o 
  -6  -4   7       45.76       38.87      7.18 o 
  -5  -4   7      268.55      271.60     13.05 o 
  -4  -4   7      537.19      474.52     12.34 o 
  -3  -4   7     1023.12     1020.95     24.92 o 
  -2  -4   7     3501.00     3667.49     53.89 o 
  -1  -4   7       77.16       85.42      8.62 o 
   0  -4   7     1907.45     2125.08     33.17 o 
   1  -4   7     2620.17     2536.18     38.67 o 
   2  -4   7     4939.06     4951.95     71.13 o 
   3  -4   7      846.06      829.52     16.70 o 
   4  -4   7        7.11        3.97      8.33 o 
   5  -4   7       22.92       21.42     10.27 o 
   6  -4   7        7.13       17.67     11.06 o 
   7  -4   7      126.30      137.95     16.84 o 
   8  -4   7      141.40      129.80     16.84 o 
   9  -4   7      192.13      129.89     18.20 o 
  10  -4   7       66.38       56.94     18.25 o 
 -12  -3   7       38.95       21.60     19.70 o 
 -11  -3   7      115.37      132.79     20.89 o 
 -10  -3   7       61.91       55.27     16.70 o 
  -9  -3   7      120.88      127.11     16.48 o 
  -8  -3   7        2.23        2.98      7.80 o 
  -7  -3   7       62.92       85.64      8.77 o 
  -6  -3   7      300.10      306.95     11.64 o 
  -5  -3   7      547.33      536.75     14.21 o 
  -4  -3   7     2335.71     2450.18     31.33 o 
  -3  -3   7      238.03      198.49     18.47 o 
  -2  -3   7      184.05      173.21      6.70 o 
  -1  -3   7      248.82      327.63      9.14 o 
   0  -3   7      717.39      639.17     13.29 o 
   1  -3   7     8497.79     8066.87    112.43 o 
   2  -3   7     1604.14     1628.08     36.36 o 
   3  -3   7       38.29       46.35      5.66 o 
   4  -3   7       59.59       54.25      6.35 o 
   5  -3   7      100.05       95.86     12.25 o 
   6  -3   7      301.05      312.00     19.48 o 
   7  -3   7        0.25        1.15     11.50 o 
   8  -3   7       36.47       50.73     14.24 o 
   9  -3   7       14.62       20.89     16.04 o 
  10  -3   7        5.79        0.48     17.54 o 
 -12  -2   7        0.08       -3.53     17.89 o 
 -11  -2   7        1.22        4.76     15.60 o 
 -10  -2   7       24.11       14.32     14.59 o 
  -9  -2   7        4.85        9.70      8.46 o 
  -8  -2   7        6.06        2.85      8.22 o 
  -7  -2   7       60.48       75.14      9.59 o 
  -6  -2   7       60.99       69.22      9.83 o 
  -5  -2   7       11.85        9.70      5.71 o 
  -4  -2   7       30.17       31.25      3.84 o 
  -3  -2   7        5.66       12.84      3.39 o 
  -2  -2   7     1310.21     1241.00     20.89 o 
  -1  -2   7       57.99       47.31      4.54 o 
   0  -2   7     1532.73     1573.13     25.65 o 
   1  -2   7      319.91      279.28      9.21 o 
   2  -2   7        2.56        5.42      4.35 o 
   3  -2   7      502.89      475.95     20.14 o 
   4  -2   7      399.74      419.72     13.02 o 
   5  -2   7      272.18      316.09     20.23 o 
   6  -2   7      128.62      148.79     14.28 o 
   7  -2   7       14.27       -2.16     10.80 o 
   8  -2   7       10.39       12.30     12.52 o 
   9  -2   7       31.76       18.29     15.60 o 
  10  -2   7       40.93       36.76     17.72 o 
 -12  -1   7       50.89       50.99     20.71 o 
 -11  -1   7       56.78       50.82     15.91 o 
 -10  -1   7      231.45      223.15     24.68 o 
  -9  -1   7      263.18      232.25     12.45 o 
  -8  -1   7      113.00      108.74      9.39 o 
  -7  -1   7      427.81      425.56     17.98 o 
  -6  -1   7      349.28      311.65     11.29 o 
  -5  -1   7      742.83      664.26     39.93 o 
  -4  -1   7       15.04       27.38      3.36 o 
  -3  -1   7     1069.44     1036.31     25.98 o 
  -2  -1   7      127.06      130.40     11.39 o 
  -1  -1   7     3231.28     3133.54     47.38 o 
   0  -1   7      116.60      105.69      8.29 o 
   1  -1   7      297.30      347.92     13.49 o 
   2  -1   7      796.82      677.33     19.92 o 
   3  -1   7      199.59      200.49     11.50 o 
   4  -1   7      234.84      217.94     12.74 o 
   5  -1   7      596.10      567.45     20.85 o 
   6  -1   7        3.62        2.82      9.87 o 
   8  -1   7       12.08        0.75     12.83 o 
   9  -1   7        2.56        1.06     12.83 o 
  10  -1   7       17.43       16.88     16.57 o 
 -12   0   7        0.16       -3.48     16.88 o 
 -11   0   7       12.53        7.74     10.55 o 
 -10   0   7        0.82        3.05      9.11 o 
  -9   0   7       33.77       19.04     10.58 o 
  -8   0   7        9.01       11.41      7.07 o 
  -7   0   7        0.59        2.31      6.22 o 
  -6   0   7      266.01      305.24     11.13 o 
  -5   0   7     1260.36     1235.59     23.26 o 
  -4   0   7       32.88       28.95      3.75 o 
  -3   0   7      465.16      448.77     12.00 o 
  -2   0   7       72.38       87.93      5.80 o 
  -1   0   7     1214.70     1059.22     27.02 o 
   0   0   7       24.88       19.48      6.13 o 
   1   0   7      349.94      367.93     14.50 o 
   2   0   7      326.60      317.90     14.76 o 
   3   0   7      681.49      673.18     21.90 o 
   4   0   7      313.13      317.99     16.57 o 
   5   0   7      265.16      263.69     15.12 o 
   6   0   7      114.74      102.34     12.43 o 
   7   0   7      247.05      236.10     15.56 o 
  10   0   7       12.63       11.02     14.32 o 
 -12   1   7       45.88       53.33     13.11 o 
 -11   1   7      128.23      134.55     13.18 o 
 -10   1   7       29.64       56.49     10.46 o 
  -9   1   7      137.69      173.96     11.03 o 
  -8   1   7      188.21      175.84     11.72 o 
  -7   1   7     2076.61     2030.49     37.02 o 
  -6   1   7      102.55      127.24     14.50 o 
  -5   1   7      193.18      192.52      9.32 o 
  -4   1   7     1501.96     1520.08     24.11 o 
  -3   1   7      868.91      806.99     16.76 o 
  -2   1   7     2764.74     2715.43     42.47 o 
  -1   1   7     1749.22     1717.73     39.80 o 
   0   1   7      626.87      603.15     19.26 o 
   1   1   7      528.34      469.25     17.59 o 
   2   1   7       61.22       42.09      8.02 o 
   3   1   7      321.15      294.19     14.94 o 
   4   1   7      712.04      725.01     23.80 o 
   5   1   7      425.40      457.57     19.52 o 
   6   1   7       71.84       83.39     12.83 o 
   7   1   7       16.63       12.08     11.24 o 
   8   1   7      242.72      227.38     18.56 o 
 -12   2   7        1.19        7.85     17.14 o 
 -11   2   7       20.18       22.38     10.75 o 
 -10   2   7        0.03       -0.50      9.35 o 
  -9   2   7        4.43        3.98      7.81 o 
  -8   2   7       70.05       65.91      8.07 o 
  -7   2   7       31.83       37.07      6.66 o 
  -6   2   7      366.32      353.98     12.07 o 
  -5   2   7      801.51      826.15     17.99 o 
  -4   2   7     1123.86     1200.97     22.68 o 
  -3   2   7      150.79      145.72      9.74 o 
  -2   2   7      700.98      678.99     15.73 o 
  -1   2   7        1.97       -3.57      5.60 o 
   0   2   7      558.92      502.31     18.11 o 
   1   2   7      505.57      480.89     17.89 o 
   2   2   7       38.49       28.25      8.29 o 
   3   2   7       28.11       33.85      9.65 o 
   4   2   7       77.18       61.13     10.27 o 
   5   2   7      308.13      302.08     16.84 o 
   6   2   7        1.02       -0.66     11.37 o 
   7   2   7       24.28       11.72     12.03 o 
   8   2   7       54.63       63.38     15.91 o 
   9   2   7       14.30        3.13     16.40 o 
 -12   3   7       28.18       22.21     17.76 o 
 -11   3   7      160.64      154.21     19.22 o 
 -10   3   7      153.19      167.94     12.26 o 
  -9   3   7      299.55      290.15     18.07 o 
  -8   3   7      331.00      316.54     13.33 o 
  -7   3   7      370.27      335.46     16.66 o 
  -6   3   7      218.00      201.00      9.24 o 
  -5   3   7      820.17      798.45     34.71 o 
  -4   3   7      972.22      910.08     18.91 o 
  -3   3   7      558.92      561.77     10.96 o 
  -2   3   7     1135.45     1207.12     18.19 o 
  -1   3   7     3092.48     3082.04     47.45 o 
   0   3   7       20.36       11.94      7.27 o 
   1   3   7     2735.78     2549.09     57.38 o 
   2   3   7     1210.63     1228.16     33.89 o 
   3   3   7      731.64      696.63     24.20 o 
   4   3   7      237.63      253.51     15.56 o 
   5   3   7        1.70       -1.81     10.31 o 
   6   3   7      195.56      206.00     16.70 o 
   7   3   7       48.20       37.55     13.80 o 
   8   3   7       46.20       56.19     17.23 o 
   9   3   7       39.43       18.03     18.56 o 
 -12   4   7        6.32        5.29     17.63 o 
 -11   4   7       84.83       88.50     19.22 o 
 -10   4   7      280.85      234.43     19.83 o 
  -9   4   7       85.49       69.29      9.63 o 
  -8   4   7       81.29       72.59     17.14 o 
  -7   4   7       10.74        6.97      6.67 o 
  -6   4   7       57.25       48.27      6.73 o 
  -5   4   7        5.79        3.65      5.30 o 
  -4   4   7      534.39      510.08     12.67 o 
  -3   4   7      121.28      125.70     10.16 o 
  -2   4   7      487.64      522.59     15.86 o 
  -1   4   7     1932.02     1908.64     26.47 o 
   0   4   7      174.22      151.72     13.44 o 
   1   4   7      461.32      498.95     14.32 o 
   2   4   7        0.39       -1.06      8.07 o 
   3   4   7      102.77      104.10     12.25 o 
   4   4   7      211.44      200.18     15.25 o 
   5   4   7       70.06       80.08     13.40 o 
   6   4   7      185.82      211.99     18.82 o 
   7   4   7       18.84       35.30     14.94 o 
   8   4   7       27.37       35.70     18.03 o 
   9   4   7        5.19        7.14     20.05 o 
 -12   5   7       46.70       37.37     19.08 o 
 -11   5   7      274.00      298.07     23.89 o 
 -10   5   7      241.80      235.71     20.54 o 
  -9   5   7      220.45      232.27     18.64 o 
  -8   5   7      693.98      692.64     19.04 o 
  -7   5   7      343.02      333.89     12.57 o 
  -6   5   7      922.61      890.53     32.99 o 
  -5   5   7      615.80      649.61     16.70 o 
  -4   5   7      355.21      394.95     10.40 o 
  -3   5   7      928.21      950.71     16.40 o 
  -2   5   7      390.18      372.35      9.90 o 
  -1   5   7      152.65      142.55      6.91 o 
   0   5   7      715.73      692.78     17.13 o 
   1   5   7     1576.35     1562.96     48.13 o 
   2   5   7     1915.64     1969.16     35.49 o 
   3   5   7      191.17      169.42     14.41 o 
   4   5   7      453.09      418.39     20.85 o 
   6   5   7       53.99       63.38     16.48 o 
   7   5   7      242.74      218.65     20.98 o 
   8   5   7       14.53        6.08     17.67 o 
 -12   6   7       36.86       51.30     20.94 o 
 -11   6   7        0.79       -8.15     17.98 o 
 -10   6   7       96.45       87.53     17.54 o 
  -9   6   7       12.92        1.76     13.18 o 
  -8   6   7      179.06      161.23     27.68 o 
  -7   6   7        9.47        2.73      6.86 o 
  -6   6   7      351.99      361.16     16.31 o 
  -5   6   7       21.56       15.95      7.00 o 
  -4   6   7      126.30      124.34     11.75 o 
  -3   6   7        0.38        0.76      5.05 o 
  -2   6   7        7.55        6.89      5.23 o 
  -1   6   7       28.12       34.93      5.71 o 
   0   6   7       59.27       61.24      7.70 o 
   1   6   7      170.06      178.28     15.05 o 
   2   6   7       47.50       60.67      8.94 o 
   3   6   7        1.41        4.30      7.60 o 
   4   6   7      104.19       73.74     13.75 o 
   5   6   7       41.13       10.67     14.76 o 
   6   6   7        0.59       -1.19     14.99 o 
   7   6   7       10.41        5.82     17.67 o 
   8   6   7        8.45       16.44     19.97 o 
 -12   7   7        0.69        4.54     20.49 o 
 -11   7   7       15.55       21.11     17.98 o 
 -10   7   7      130.60      123.14     19.08 o 
  -9   7   7      218.35      191.72     19.13 o 
  -8   7   7      257.68      254.22     19.57 o 
  -7   7   7      372.61      370.05     14.12 o 
  -6   7   7      181.67      173.55     10.86 o 
  -5   7   7      499.50      501.66     16.62 o 
  -4   7   7      375.00      407.01     11.70 o 
  -3   7   7       68.34       76.11      7.01 o 
  -2   7   7      500.04      532.10     13.00 o 
  -1   7   7      322.01      324.09     17.34 o 
   0   7   7      128.94      148.06     27.63 o 
   1   7   7        2.69        3.95      8.16 o 
   2   7   7        3.49        3.84      8.34 o 
   3   7   7      648.36      706.07     62.54 o 
   4   7   7       98.26       92.25     16.79 o 
   5   7   7      279.73      280.00     21.77 o 
   6   7   7       53.59       39.27     18.95 o 
   7   7   7       62.04       57.03     22.17 o 
 -11   8   7       12.22       19.66     21.24 o 
 -10   8   7       49.57       24.15     17.94 o 
  -9   8   7       13.54       21.77     15.47 o 
  -8   8   7      123.66      130.81     18.47 o 
  -7   8   7        1.13        0.62     13.49 o 
  -6   8   7      453.81      436.68     16.07 o 
  -5   8   7       30.88       28.41     20.10 o 
  -4   8   7        0.55       -0.25      6.52 o 
  -3   8   7       26.96       27.77      6.84 o 
  -2   8   7        0.70       -0.14      6.22 o 
  -1   8   7      238.19      249.58     16.99 o 
   0   8   7      100.67      106.72     10.80 o 
   1   8   7      110.68      105.27     10.80 o 
   2   8   7        1.51        1.67      8.90 o 
   3   8   7        0.20       -5.00     10.39 o 
   4   8   7       18.76       15.15     11.54 o 
   5   8   7        1.55        1.41     15.56 o 
   6   8   7        4.38       -4.32     18.60 o 
   7   8   7        3.66        0.18     21.95 o 
 -11   9   7        0.85        0.53     20.19 o 
 -10   9   7        4.23        2.07     19.88 o 
  -9   9   7        0.81        1.59     16.31 o 
  -8   9   7      123.15      114.59     18.20 o 
  -7   9   7       87.51       55.97     15.25 o 
  -6   9   7      410.50      410.15     22.39 o 
  -5   9   7      380.55      356.23     31.56 o 
  -4   9   7      519.78      530.91     14.67 o 
  -3   9   7      179.61      183.16     13.87 o 
  -2   9   7      141.08      161.95     11.87 o 
  -1   9   7      419.65      403.54     15.10 o 
   0   9   7       64.60       61.75     18.29 o 
   1   9   7      425.41      393.42     16.39 o 
   2   9   7       52.47       48.70     10.71 o 
   3   9   7       68.04       66.16     14.96 o 
   4   9   7      165.65      201.62     15.63 o 
   5   9   7       51.01       40.35     15.39 o 
   6   9   7       40.20       42.35     21.55 o 
 -10  10   7       29.23       32.61     22.79 o 
  -9  10   7       19.78        3.70     19.39 o 
  -8  10   7       12.98        3.44     17.54 o 
  -7  10   7       27.62       25.12     16.97 o 
  -6  10   7        9.43        0.13     15.47 o 
  -5  10   7      149.82      135.13     16.75 o 
  -4  10   7      251.23      237.12     16.89 o 
  -3  10   7      124.63      150.34     21.71 o 
  -2  10   7       45.83       38.19     10.86 o 
  -1  10   7       38.59       37.42     12.14 o 
   0  10   7       20.21       22.78     10.73 o 
   1  10   7        6.32        5.26     10.22 o 
   2  10   7       19.97       16.83     11.65 o 
   3  10   7       50.32       59.51     13.10 o 
   4  10   7       11.39        8.86     13.37 o 
   5  10   7        5.39       -2.04     15.14 o 
  -9  11   7        3.70        8.07     19.13 o 
  -8  11   7       13.84        8.37     18.16 o 
  -7  11   7       17.01       -0.18     18.16 o 
  -6  11   7       66.96       82.86     19.26 o 
  -4  11   7       15.55       25.92     16.35 o 
  -3  11   7      177.77      168.22     14.20 o 
  -2  11   7       34.09       29.39     10.81 o 
  -1  11   7       67.94       65.68     11.69 o 
   0  11   7      114.58      111.01     32.17 o 
   1  11   7       35.96       26.43     12.16 o 
   2  11   7       44.79       29.51     13.67 o 
   3  11   7        4.45        4.34     13.78 o 
   4  11   7       26.09       33.95     16.13 o 
  -8  12   7       51.00       47.91     22.35 o 
  -7  12   7       70.72       85.50     20.32 o 
  -4  12   7       68.98       96.87     20.67 o 
  -3  12   7       14.45       12.47     18.51 o 
  -2  12   7      194.99      243.45     16.90 o 
  -1  12   7       34.71       36.74     13.73 o 
   0  12   7        9.70       10.13     13.72 o 
   1  12   7       55.30       55.14     13.71 o 
   2  12   7        1.53       -1.18     14.24 o 
  -4  13   7       67.02       51.17     21.73 o 
  -3  13   7       12.93       14.72     21.29 o 
  -2  13   7       71.24       52.23     21.95 o 
  -1  13   7        5.83        5.82     19.30 o 
   0  13   7       11.15        5.34     14.68 o 
   1 -15   8       19.68       16.97     25.61 o 
  -3 -14   8       35.35       41.34     24.55 o 
  -2 -14   8       10.16       22.83     23.84 o 
  -1 -14   8       31.07       21.16     20.98 o 
   0 -14   8        1.23       -8.73     19.61 o 
   1 -14   8       69.26       46.50     23.14 o 
   2 -14   8      126.39      107.06     22.79 o 
   3 -14   8       78.26       64.52     21.60 o 
   4 -14   8        1.98       -7.85     21.86 o 
   5 -14   8        1.26        1.32     21.46 o 
  -4 -13   8       58.64       68.89     24.15 o 
  -3 -13   8        4.59        0.18     18.64 o 
  -2 -13   8        1.81        0.44     18.11 o 
  -1 -13   8       14.28        8.15     20.10 o 
   0 -13   8       64.33       62.98     19.30 o 
   1 -13   8      202.20      209.88     24.55 o 
   2 -13   8      196.42      208.56     24.73 o 
   3 -13   8       98.42      127.86     23.01 o 
   4 -13   8       86.32       82.46     22.17 o 
   5 -13   8       47.24       53.02     20.71 o 
   6 -13   8      102.82      102.87     25.56 o 
  -6 -12   8        4.22       21.86     19.92 o 
  -5 -12   8        1.82        4.80     18.95 o 
  -4 -12   8        7.95        4.80     19.30 o 
  -3 -12   8        1.74       -6.08     18.51 o 
  -2 -12   8        0.09       -6.88     17.81 o 
  -1 -12   8       23.22       31.56     16.44 o 
   0 -12   8        6.93        4.41     15.51 o 
   1 -12   8       10.09        0.22     14.76 o 
   2 -12   8       10.89        2.82     17.45 o 
   3 -12   8      132.47      149.89     21.33 o 
   4 -12   8       16.60        5.20     16.40 o 
   5 -12   8        8.29       16.44     16.40 o 
   6 -12   8        0.28       -6.21     19.88 o 
   7 -12   8        2.53       -4.01     18.11 o 
  -7 -11   8       13.82       35.74     19.92 o 
  -6 -11   8       73.60       58.93     18.69 o 
  -5 -11   8       49.91       49.80     18.07 o 
  -4 -11   8       74.42       86.15     24.86 o 
  -3 -11   8       15.11       23.23     16.70 o 
  -2 -11   8       20.18       22.30     16.22 o 
  -1 -11   8        1.90       -9.26     15.21 o 
   0 -11   8        1.84        8.15     14.02 o 
   1 -11   8       30.81       54.92     16.84 o 
   2 -11   8      315.31      302.04     21.77 o 
   3 -11   8       94.40      110.93     16.44 o 
   4 -11   8       81.32       95.20     18.42 o 
   5 -11   8        9.66        7.67     15.51 o 
   6 -11   8      283.86      286.44     25.25 o 
   7 -11   8       55.51       20.45     20.01 o 
   8 -11   8       50.61       44.47     23.32 o 
  -8 -10   8        1.99       -9.78     19.30 o 
  -7 -10   8       13.14        1.81     18.29 o 
  -6 -10   8       14.10       -1.59     14.68 o 
  -5 -10   8        5.21        4.05     15.34 o 
  -4 -10   8        9.63        9.05      9.47 o 
  -3 -10   8        0.96        2.12      9.51 o 
  -2 -10   8       26.58       34.29     14.68 o 
  -1 -10   8        1.21        7.45     12.65 o 
   0 -10   8      288.69      255.85     18.82 o 
   1 -10   8        2.14        6.48     12.34 o 
   2 -10   8       19.31       13.57     13.09 o 
   3 -10   8       73.26       61.44     15.82 o 
   4 -10   8      149.67       96.43     16.04 o 
   5 -10   8       97.04       94.54     16.09 o 
   6 -10   8       62.37       63.95     18.51 o 
   7 -10   8        0.16       -6.30     17.76 o 
   8 -10   8       15.53       14.46     18.33 o 
  -9  -9   8        0.93       -5.91     20.98 o 
  -8  -9   8       39.20       58.71     19.22 o 
  -7  -9   8       42.48       16.09     17.28 o 
  -6  -9   8      154.97      168.14     19.30 o 
  -5  -9   8      156.26      174.80     18.03 o 
  -4  -9   8       14.83       12.68      8.57 o 
  -3  -9   8      316.89      348.55     20.80 o 
  -2  -9   8       52.41       43.04     10.11 o 
  -1  -9   8        2.78        9.70     12.34 o 
   0  -9   8      698.62      605.75     25.61 o 
   1  -9   8      846.21      812.46     30.59 o 
   2  -9   8      440.22      445.94     22.79 o 
   3  -9   8       32.14       11.15     12.87 o 
   4  -9   8     1136.70     1159.67     37.68 o 
   5  -9   8      441.01      454.80     24.15 o 
   6  -9   8       91.61       81.58     16.35 o 
   7  -9   8      173.58      151.53     19.48 o 
   8  -9   8       92.63       91.98     19.66 o 
   9  -9   8      131.51      112.48     24.68 o 
  -9  -8   8       16.04       23.54     18.78 o 
  -8  -8   8       15.05        4.01     15.34 o 
  -7  -8   8       11.82       -0.26     13.09 o 
  -6  -8   8       43.17       37.15     13.49 o 
  -5  -8   8       16.41        8.46     11.64 o 
  -4  -8   8        7.39       13.01      8.08 o 
  -3  -8   8        1.60        3.65      7.16 o 
  -2  -8   8      200.10      231.41     13.29 o 
  -1  -8   8      226.10      236.10     11.61 o 
   0  -8   8        4.10       16.00      9.92 o 
   1  -8   8      379.79      404.73     20.41 o 
   2  -8   8        8.01        8.59      9.83 o 
   3  -8   8     1223.90     1145.74     35.92 o 
   4  -8   8      163.42      158.62     15.51 o 
   5  -8   8        1.62        1.15     11.94 o 
   6  -8   8       22.89        0.75     13.44 o 
   7  -8   8       43.79       31.12     17.23 o 
   8  -8   8       11.38       11.02     18.60 o 
   9  -8   8       11.16       13.75     18.91 o 
 -10  -7   8        7.53       20.01     19.83 o 
  -9  -7   8       21.74        8.11     16.97 o 
  -8  -7   8       44.90       41.78     16.97 o 
  -7  -7   8      370.93      392.56     22.35 o 
  -6  -7   8      131.05      131.74     15.07 o 
  -5  -7   8       17.97        8.77     10.71 o 
  -4  -7   8      625.43      639.32     17.18 o 
  -3  -7   8        3.25        0.14      6.71 o 
  -2  -7   8     2086.19     2130.91     75.34 o 
  -1  -7   8      213.19      234.71     12.54 o 
   0  -7   8      641.20      649.14     23.56 o 
   1  -7   8        4.92       15.69     10.18 o 
   2  -7   8      131.63      131.25     12.87 o 
   3  -7   8       62.46       60.87     11.37 o 
   4  -7   8       97.84       63.64     12.21 o 
   5  -7   8      364.67      358.28     20.89 o 
   6  -7   8      245.30      268.94     20.23 o 
   7  -7   8      159.85      165.54     20.36 o 
   8  -7   8      124.29      123.94     20.98 o 
   9  -7   8      160.43      142.09     21.99 o 
 -10  -6   8        8.78        9.87     16.92 o 
  -9  -6   8       37.48       48.00     17.94 o 
  -8  -6   8       68.83       72.41     15.60 o 
  -7  -6   8      226.36      254.22     19.35 o 
  -6  -6   8      235.54      235.18     16.79 o 
  -5  -6   8       89.10       89.16     12.03 o 
  -4  -6   8       83.48       89.26      7.91 o 
  -3  -6   8       79.06       76.83      8.48 o 
  -2  -6   8       22.31       30.14      5.97 o 
  -1  -6   8      608.79      629.48     15.00 o 
   0  -6   8       47.09       59.98      6.34 o 
   1  -6   8       64.45       69.40      6.24 o 
   2  -6   8        2.11       -0.44      8.55 o 
   3  -6   8      304.14      266.60     16.09 o 
   4  -6   8      840.69      782.93     28.34 o 
   5  -6   8       48.35       44.47     12.74 o 
   6  -6   8       19.30       14.63     12.91 o 
   7  -6   8       65.10       77.70     17.81 o 
   8  -6   8        2.40       -6.96     17.19 o 
   9  -6   8        7.41        4.36     17.54 o 
  10  -6   8        1.47        5.73     21.90 o 
 -11  -5   8        9.37       10.67     20.80 o 
 -10  -5   8        0.39       -6.70     17.41 o 
  -9  -5   8       47.37       29.22     14.32 o 
  -8  -5   8      125.36      103.49     16.31 o 
  -7  -5   8        1.59        6.66     10.89 o 
  -6  -5   8      471.83      541.93     22.79 o 
  -5  -5   8        8.20       21.02      9.48 o 
  -4  -5   8     1369.57     1434.25     25.91 o 
  -3  -5   8        7.95       12.38      5.80 o 
  -2  -5   8     1109.33     1047.69     19.97 o 
  -1  -5   8       61.58       48.19      5.59 o 
   0  -5   8       23.73       19.74      5.19 o 
   1  -5   8     1737.07     1796.12     59.46 o 
   2  -5   8     1362.58     1355.70     34.97 o 
   3  -5   8      212.83      225.66     14.90 o 
   4  -5   8      510.14      539.24     23.23 o 
   5  -5   8       27.18        7.93     12.03 o 
   6  -5   8      370.38      383.62     22.87 o 
   7  -5   8      163.62      176.52     19.44 o 
   8  -5   8      329.81      322.58     23.18 o 
   9  -5   8      130.89      119.18     21.38 o 
  10  -5   8       40.28       25.30     19.52 o 
 -11  -4   8       42.04       32.00     18.47 o 
 -10  -4   8       75.55       87.22     18.91 o 
  -9  -4   8       70.56       62.94     15.03 o 
  -8  -4   8      133.51      150.56     16.00 o 
  -7  -4   8       61.32       52.47      8.75 o 
  -6  -4   8       47.88       45.70      8.24 o 
  -5  -4   8     1328.87     1366.66     26.12 o 
  -4  -4   8      281.64      277.64     18.78 o 
  -3  -4   8     1139.78     1176.67     29.04 o 
  -2  -4   8      132.03      174.33      7.71 o 
  -1  -4   8      851.78      902.98     17.57 o 
   0  -4   8      201.40      164.37     23.82 o 
   1  -4   8      365.28      387.15     15.71 o 
   2  -4   8     2636.90     2618.03     40.82 o 
   3  -4   8       74.18       72.55      7.49 o 
   4  -4   8       20.44       16.26     10.58 o 
   6  -4   8      233.02      208.51     18.42 o 
   7  -4   8      218.58      185.64     18.07 o 
   8  -4   8       14.86        8.64     15.73 o 
   9  -4   8        2.24       -2.42     17.06 o 
  10  -4   8       32.93       25.43     20.19 o 
 -12  -3   8       10.62       19.83     20.27 o 
 -11  -3   8        1.81       -5.73     16.00 o 
 -10  -3   8       19.84        4.14     13.62 o 
  -9  -3   8       24.92       27.99     13.57 o 
  -8  -3   8       86.35       96.84     11.48 o 
  -7  -3   8      132.14      137.45     16.06 o 
  -6  -3   8      184.65      173.24      9.74 o 
  -5  -3   8     1042.00     1035.01     21.46 o 
  -4  -3   8      185.46      188.90      7.41 o 
  -3  -3   8       84.62       71.77      5.83 o 
  -2  -3   8      502.39      462.77     11.55 o 
  -1  -3   8        3.04        6.57      4.53 o 
   0  -3   8      213.69      184.57      7.54 o 
   1  -3   8        3.42        4.64      4.79 o 
   2  -3   8      238.30      202.04      8.38 o 
   3  -3   8      376.27      395.12     39.38 o 
   4  -3   8      432.38      453.59     29.26 o 
   5  -3   8      240.50      234.96     16.57 o 
   6  -3   8      375.85      329.41     20.71 o 
   7  -3   8      320.62      333.86     21.02 o 
   8  -3   8      100.08       60.91     15.21 o 
   9  -3   8        6.02        1.06     15.29 o 
  10  -3   8       12.35       14.28     18.95 o 
 -12  -2   8       27.52       29.31     19.39 o 
 -11  -2   8       74.42       85.02     17.59 o 
 -10  -2   8       90.61      119.18     16.75 o 
  -9  -2   8      184.76      208.44     30.21 o 
  -8  -2   8       91.00      104.46      9.87 o 
  -7  -2   8      346.22      328.10     12.64 o 
  -6  -2   8      430.52      479.92     14.92 o 
  -5  -2   8      685.13      696.65     22.98 o 
  -4  -2   8      105.79       88.63      7.15 o 
  -3  -2   8       97.16       97.41      6.66 o 
  -2  -2   8     1632.29     1538.73     25.57 o 
  -1  -2   8       70.84       63.42      5.20 o 
   0  -2   8      520.30      449.44     21.24 o 
   1  -2   8      384.12      344.35     10.66 o 
   2  -2   8       44.30       48.74      6.15 o 
   3  -2   8      152.68      164.00      8.46 o 
   4  -2   8        0.65        2.86      6.20 o 
   5  -2   8      109.80      123.88     13.42 o 
   6  -2   8      186.48      216.09     16.79 o 
   7  -2   8      313.67      281.01     19.13 o 
   8  -2   8      151.72      120.19     16.48 o 
   9  -2   8       23.27       21.02     16.57 o 
  10  -2   8        5.70       -1.98     17.59 o 
 -12  -1   8        0.42       -0.53     19.52 o 
 -11  -1   8       15.20       14.24     17.10 o 
 -10  -1   8        0.47        9.65      9.33 o 
  -9  -1   8        2.14        4.12      8.51 o 
  -8  -1   8       28.71       11.76      8.18 o 
  -7  -1   8      138.33      135.59      9.69 o 
  -6  -1   8      156.85      162.29      9.08 o 
  -5  -1   8      685.82      721.44     16.92 o 
  -4  -1   8     1199.81     1188.91     22.81 o 
  -3  -1   8     1487.65     1507.08     21.03 o 
  -2  -1   8     1148.75     1075.60     19.25 o 
  -1  -1   8       33.13       49.07      5.17 o 
   0  -1   8     1517.78     1332.68     28.78 o 
   1  -1   8        9.86        5.33      6.43 o 
   2  -1   8       14.58       11.72      7.58 o 
   3  -1   8      293.72      286.74     14.50 o 
   4  -1   8      414.02      419.23     18.60 o 
   5  -1   8      643.19      701.35     24.46 o 
   6  -1   8      250.11      229.54     15.60 o 
   8  -1   8      258.69      218.43     19.08 o 
   9  -1   8      146.03      108.38     17.63 o 
  10  -1   8      151.23       99.78     19.35 o 
 -12   0   8       36.73       25.43     19.13 o 
 -11   0   8      105.56      107.90     14.41 o 
 -10   0   8       21.65       20.19      9.81 o 
  -9   0   8        9.40        9.79      8.09 o 
  -8   0   8      322.57      291.30     12.26 o 
  -7   0   8      174.26      155.78      9.35 o 
  -6   0   8     1545.41     1513.32     28.21 o 
  -5   0   8      178.09      161.87      8.52 o 
  -4   0   8     1043.62     1043.87     21.01 o 
  -3   0   8     1086.69     1069.46     16.18 o 
  -2   0   8      395.51      374.41     15.47 o 
  -1   0   8     4411.93     4470.58     91.54 o 
   0   0   8        8.32       18.07      6.70 o 
   1   0   8      775.34      754.67     23.32 o 
   2   0   8       88.79       68.18      9.08 o 
   3   0   8      496.08      489.53     18.95 o 
   4   0   8     2007.32     2081.65     49.10 o 
   5   0   8       15.98       12.91     10.36 o 
   6   0   8       37.34       36.98     12.25 o 
   7   0   8       47.95       39.09     12.21 o 
  10   0   8       49.33       36.23     17.32 o 
 -12   1   8        7.91        2.96     13.19 o 
 -11   1   8       10.76        7.37     10.78 o 
 -10   1   8        0.67        2.44      9.50 o 
  -9   1   8      132.53      121.96     10.61 o 
  -8   1   8       13.76       10.21      7.51 o 
  -7   1   8        8.24        9.16      6.80 o 
  -6   1   8       30.96       29.27      6.21 o 
  -5   1   8      205.63      174.34      8.76 o 
  -4   1   8      524.95      510.09     17.19 o 
  -3   1   8      127.24      109.92      7.15 o 
  -2   1   8      320.19      339.91     11.59 o 
  -1   1   8     4982.21     5015.02    102.12 o 
   0   1   8      318.31      333.20     15.38 o 
   1   1   8      667.20      640.74     21.42 o 
   2   1   8        1.25        2.78      7.67 o 
   3   1   8        4.85       -6.13      8.95 o 
   4   1   8       64.94       89.07     12.30 o 
   5   1   8        1.30        1.28     10.84 o 
   6   1   8      283.41      271.67     18.11 o 
   7   1   8       16.66       14.90     13.53 o 
   8   1   8       75.79       78.45     16.00 o 
 -12   2   8      127.41      119.48     21.77 o 
 -11   2   8       20.73       13.23     11.41 o 
 -10   2   8      236.89      193.01     12.60 o 
  -9   2   8      101.41      108.24     14.96 o 
  -8   2   8      218.00      227.50     16.77 o 
  -7   2   8      347.65      349.22     12.96 o 
  -6   2   8      783.99      768.20     40.22 o 
  -5   2   8      237.66      205.55      9.41 o 
  -4   2   8      812.24      815.96     18.20 o 
  -3   2   8      616.33      580.32     16.55 o 
  -2   2   8     3081.05     3127.88     77.31 o 
  -1   2   8     1817.52     1791.20     43.02 o 
   0   2   8      675.83      659.39     22.79 o 
   1   2   8     1191.35     1162.14     31.78 o 
   2   2   8      638.30      669.61     23.36 o 
   3   2   8      496.63      503.37     20.80 o 
   4   2   8       73.36       73.43     12.56 o 
   5   2   8      292.13      276.65     17.85 o 
   6   2   8        7.41       -4.45     12.61 o 
   7   2   8      106.13       95.29     16.26 o 
   8   2   8        0.45        6.43     14.50 o 
 -12   3   8        0.36        5.95     17.32 o 
 -11   3   8        8.29        3.44     11.08 o 
 -10   3   8        2.06       10.16      9.50 o 
  -9   3   8       40.00       30.61      8.94 o 
  -8   3   8       20.85        6.80      7.56 o 
  -7   3   8       53.36       43.22      8.01 o 
  -6   3   8      139.73      161.70      9.69 o 
  -5   3   8        0.22       -1.28      5.89 o 
  -4   3   8      323.31      320.76     30.17 o 
  -3   3   8      606.26      615.31     15.66 o 
  -2   3   8        2.19        0.29      5.34 o 
  -1   3   8        1.71       22.83      8.15 o 
   0   3   8      250.15      230.64     13.97 o 
   1   3   8      262.96      239.58     14.37 o 
   2   3   8      309.15      321.96     17.50 o 
   3   3   8        5.66        3.35      9.21 o 
   4   3   8      115.30      129.36     14.72 o 
   5   3   8       54.24       45.04     12.65 o 
   6   3   8        0.58       -2.16     12.16 o 
   7   3   8       62.76       56.06     15.29 o 
   8   3   8        9.43       15.12     15.91 o 
   9   3   8       48.53       32.44     18.56 o 
 -12   4   8      167.79      162.98     23.93 o 
 -11   4   8        7.50       10.18     17.45 o 
 -10   4   8      441.64      400.03     60.12 o 
  -9   4   8      225.18      191.76     27.33 o 
  -8   4   8      200.88      222.73     26.18 o 
  -7   4   8       35.09       36.55      7.87 o 
  -6   4   8       49.17       48.65     12.63 o 
  -5   4   8      616.33      579.41     26.40 o 
  -4   4   8      852.65      901.61     20.77 o 
  -3   4   8      143.12      122.00     10.08 o 
  -2   4   8      518.25      547.94     12.18 o 
  -1   4   8      263.72      268.82     14.37 o 
   0   4   8      927.80      931.67     28.65 o 
   1   4   8     1291.10     1184.17     33.89 o 
   2   4   8      264.67      262.77     16.22 o 
   3   4   8     1443.25     1378.76     39.18 o 
   4   4   8        4.07       12.12     11.28 o 
   5   4   8      328.03      371.06     21.02 o 
   6   4   8       22.51       25.92     14.37 o 
   7   4   8      113.47      133.50     18.47 o 
   8   4   8       56.18       74.84     20.58 o 
 -12   5   8        7.99       -7.32     20.58 o 
 -11   5   8        9.40       -3.92     17.85 o 
 -10   5   8       13.26       -1.94     14.15 o 
  -9   5   8       19.35       20.07      9.28 o 
  -8   5   8       31.08       41.74      8.92 o 
  -7   5   8      106.57       90.84      8.95 o 
  -6   5   8       55.90       50.92     10.49 o 
  -5   5   8       11.52       12.64      6.95 o 
  -4   5   8       86.97       77.94      6.23 o 
  -3   5   8       30.31       26.08      5.39 o 
  -2   5   8        6.11        1.85      4.99 o 
  -1   5   8       57.67       59.43      8.48 o 
   0   5   8       14.44        8.34      6.72 o 
   1   5   8        8.82        5.92      7.26 o 
   2   5   8       85.94       65.10     12.16 o 
   3   5   8      227.19      238.48     17.41 o 
   4   5   8        1.57        0.31     12.12 o 
   5   5   8       17.13        9.52     13.71 o 
   6   5   8        1.45        5.86     15.82 o 
   7   5   8        7.20       14.46     16.92 o 
   8   5   8       10.56        6.26     20.63 o 
 -12   6   8       38.78        4.63     20.36 o 
 -11   6   8       17.64       15.69     18.07 o 
  -9   6   8       16.67       26.14     14.46 o 
  -8   6   8      460.24      447.30     17.06 o 
  -7   6   8      254.96      271.70     13.02 o 
  -6   6   8      297.08      344.62     13.22 o 
  -5   6   8      219.60      243.05     11.40 o 
  -4   6   8       58.82       73.03      6.72 o 
  -3   6   8      664.57      698.15     18.22 o 
  -2   6   8      106.24      125.27     13.12 o 
  -1   6   8      474.31      456.01     57.08 o 
   0   6   8      280.51      272.26     12.65 o 
   1   6   8     1049.70     1104.36     25.14 o 
   2   6   8       99.14       86.08     13.80 o 
   3   6   8      353.01      322.84     20.32 o 
   4   6   8      171.21      207.41     19.83 o 
   5   6   8      258.87      234.91     20.54 o 
   6   6   8       85.18       83.30     18.78 o 
   7   6   8       65.14       76.91     21.51 o 
 -11   7   8       39.81       36.27     18.95 o 
 -10   7   8       25.83       16.84     16.66 o 
  -9   7   8        1.74        1.76     14.81 o 
  -8   7   8        0.62       -4.05     13.22 o 
  -7   7   8      119.70      123.52     11.42 o 
  -6   7   8      130.89      128.87     10.60 o 
  -5   7   8       83.35       82.12      9.15 o 
  -4   7   8       49.40       68.13     12.30 o 
  -3   7   8       33.31       22.94      6.60 o 
  -2   7   8      112.47      125.21      7.74 o 
  -1   7   8        4.18        6.60      7.78 o 
   0   7   8      139.33      157.75     11.14 o 
   1   7   8      259.88      260.45     13.82 o 
   2   7   8       35.88       39.72     10.06 o 
   3   7   8        0.08       -4.37      9.71 o 
   4   7   8       12.21        9.30     14.68 o 
   5   7   8        0.69       -3.70     15.65 o 
   6   7   8        0.17       -3.88     17.54 o 
   7   7   8        1.39       -5.33     21.77 o 
 -11   8   8       35.41       47.78     21.51 o 
 -10   8   8       38.26       27.33     18.60 o 
  -9   8   8       24.16       13.35     16.31 o 
  -8   8   8      230.08      212.39     20.14 o 
  -7   8   8      150.26      156.81     18.42 o 
  -6   8   8      169.98      177.77     19.48 o 
  -5   8   8      303.88      319.33     14.21 o 
  -4   8   8      119.02      126.59      8.70 o 
  -3   8   8      265.43      252.13     10.55 o 
  -2   8   8       63.25       73.76      7.82 o 
  -1   8   8      480.58      434.31     67.59 o 
   0   8   8      349.35      332.58     14.36 o 
   1   8   8      173.03      181.09     14.63 o 
   2   8   8      349.59      352.41     23.43 o 
   3   8   8      237.95      271.42     15.81 o 
   4   8   8      216.13      237.56     21.77 o 
   5   8   8      216.46      200.27     22.92 o 
   6   8   8       17.21        4.50     20.36 o 
 -10   9   8       38.95       16.44     19.13 o 
  -9   9   8       19.54       21.38     19.22 o 
  -8   9   8       18.97       23.49     15.51 o 
  -7   9   8       20.18       23.01     15.03 o 
  -6   9   8      124.98      126.54     16.92 o 
  -5   9   8       15.59       17.62     10.07 o 
  -4   9   8      584.15      575.08     15.94 o 
  -3   9   8       91.85       87.00      9.05 o 
  -2   9   8      176.20      224.72     13.21 o 
  -1   9   8       96.11       78.25     10.97 o 
   0   9   8        5.57        8.89      9.31 o 
   1   9   8       26.36       23.56     11.54 o 
   2   9   8        0.63       -6.62     11.02 o 
   3   9   8        0.98        3.40     11.27 o 
   4   9   8       25.71       18.17     13.53 o 
   5   9   8        0.04       -0.84     21.64 o 
 -10  10   8       85.52       71.44     22.92 o 
  -9  10   8      149.11      131.16     23.54 o 
  -8  10   8       57.77       61.13     18.07 o 
  -7  10   8       56.28       44.47     18.51 o 
  -6  10   8       81.48       93.52     18.91 o 
  -5  10   8       77.60       78.36     18.11 o 
  -4  10   8      101.46      104.81     20.87 o 
  -3  10   8        6.43       10.09     11.08 o 
  -2  10   8      141.15      164.10     13.38 o 
  -1  10   8       72.66       64.89     12.43 o 
   0  10   8       31.12       40.81     11.76 o 
   1  10   8      298.24      286.55     25.30 o 
   2  10   8       27.33       27.39     12.30 o 
   3  10   8       86.66       77.09     14.43 o 
   4  10   8       32.85       17.88     14.37 o 
  -9  11   8      126.56      124.33     25.39 o 
  -8  11   8      159.27      137.33     23.54 o 
  -7  11   8       19.44       15.25     17.85 o 
  -6  11   8       11.35       17.23     19.00 o 
  -3  11   8      122.35      111.07     13.60 o 
  -2  11   8      162.29      168.07     14.52 o 
  -1  11   8      174.39      174.66     15.04 o 
   0  11   8       49.61       55.47     13.75 o 
   1  11   8       15.05        3.93     11.60 o 
   2  11   8       49.65       54.36     15.39 o 
   3  11   8        7.09       10.25     14.74 o 
  -3  12   8       60.14       57.78     21.11 o 
  -2  12   8        6.49        3.19     13.36 o 
  -1  12   8        9.27        6.87     14.09 o 
   0  12   8        1.59        5.20     12.61 o 
   1  12   8       33.27       29.49     15.83 o 
  -3  13   8       15.47       12.21     22.79 o 
  -2  13   8        6.34        1.10     22.65 o 
  -1  13   8       11.47        8.65     15.04 o 
  -2 -14   9       19.21       39.05     25.17 o 
  -1 -14   9       28.90       20.71     24.15 o 
   0 -14   9       14.43       24.68     23.71 o 
   1 -14   9       15.82       24.42     23.80 o 
   2 -14   9       78.49       68.31     22.70 o 
   3 -14   9       50.46       59.76     25.30 o 
   4 -14   9       61.72       65.27     25.56 o 
  -3 -13   9       44.09       21.42     22.48 o 
  -2 -13   9       20.51       15.16     21.51 o 
  -1 -13   9        7.03       -1.28     18.69 o 
   0 -13   9        3.84       -7.62     20.19 o 
   1 -13   9       90.90       98.24     20.94 o 
   2 -13   9       18.14       18.38     20.89 o 
   3 -13   9       33.51       29.93     21.46 o 
   4 -13   9       29.24       25.83     22.26 o 
   5 -13   9        0.28       -5.51     22.43 o 
  -6 -12   9        3.27        5.47     21.82 o 
  -5 -12   9       46.75       50.82     20.98 o 
  -3 -12   9       17.47       21.90     20.01 o 
  -2 -12   9       91.78      115.08     21.38 o 
  -1 -12   9       25.20       38.39     17.72 o 
   0 -12   9      158.84      174.49     20.98 o 
   1 -12   9       73.31       73.03     19.66 o 
   2 -12   9      150.86      220.46     23.58 o 
   3 -12   9       12.55        7.40     18.86 o 
   4 -12   9       60.65       57.78     20.67 o 
   5 -12   9       31.52       39.40     20.89 o 
   6 -12   9       28.16        5.64     19.48 o 
  -7 -11   9        0.22       -5.64     21.02 o 
  -6 -11   9        0.89       -2.64     19.22 o 
  -5 -11   9        2.52       -4.67     17.81 o 
  -4 -11   9        2.52        9.92     16.53 o 
  -3 -11   9       34.60       36.32     17.94 o 
  -2 -11   9        9.16        7.80     15.21 o 
  -1 -11   9      556.68      506.89     27.90 o 
   0 -11   9        0.83      -18.29     15.69 o 
   1 -11   9       98.24      102.56     17.41 o 
   2 -11   9      107.89      116.93     17.81 o 
   3 -11   9       24.91       12.78     14.68 o 
   4 -11   9       77.95       65.63     19.08 o 
   5 -11   9       50.88       50.24     19.26 o 
   6 -11   9       47.90       42.66     20.71 o 
   7 -11   9       69.25       52.54     22.70 o 
  -8 -10   9        0.63        6.17     19.92 o 
  -7 -10   9        9.81       20.54     18.03 o 
  -6 -10   9       37.15       54.92     17.67 o 
  -5 -10   9       77.93       92.60     18.25 o 
  -4 -10   9      123.92      130.15     17.54 o 
  -3 -10   9        4.56       -4.18      9.36 o 
  -2 -10   9      576.98      641.27     30.23 o 
  -1 -10   9       24.92       18.95     15.03 o 
   0 -10   9      199.74      215.26     18.33 o 
   1 -10   9      912.32      906.77     33.63 o 
   2 -10   9       16.28       19.26     13.31 o 
   3 -10   9      470.33      472.65     26.05 o 
   4 -10   9      263.22      222.70     21.24 o 
   5 -10   9      205.85      217.37     21.95 o 
   6 -10   9      175.90      195.64     23.14 o 
   7 -10   9       56.26       54.03     21.51 o 
   8 -10   9       48.81       40.81     23.62 o 
  -8  -9   9       14.06       15.91     20.01 o 
  -7  -9   9       10.61        6.21     16.04 o 
  -6  -9   9       10.84       -6.70     15.51 o 
  -5  -9   9       12.13       26.14     14.02 o 
  -4  -9   9        0.43        8.24     12.03 o 
  -3  -9   9       10.37       20.75      8.63 o 
  -2  -9   9      158.96      160.56     16.11 o 
  -1  -9   9        6.69       12.83     11.94 o 
   0  -9   9      302.18      327.07     20.67 o 
   1  -9   9      583.07      632.15     28.16 o 
   2  -9   9       77.29       71.18     14.10 o 
   3  -9   9       65.44       80.74     14.41 o 
   4  -9   9       64.60       91.89     15.78 o 
   5  -9   9      104.11       84.36     16.31 o 
   6  -9   9       18.30        9.34     17.06 o 
   7  -9   9       26.63       31.60     19.88 o 
   8  -9   9       29.26       26.53     18.29 o 
  -9  -8   9       17.20       -2.47     19.88 o 
  -8  -8   9       77.63       73.21     18.56 o 
  -7  -8   9       43.17       50.73     15.95 o 
  -6  -8   9      458.09      487.19     25.21 o 
  -5  -8   9        6.47        3.13     12.83 o 
  -4  -8   9      115.60      143.20     15.29 o 
  -3  -8   9      179.29      205.18     20.76 o 
  -2  -8   9      198.84      209.81     10.93 o 
  -1  -8   9      652.62      700.93     17.97 o 
   0  -8   9      334.13      373.79     20.27 o 
   1  -8   9      949.32      949.57     32.48 o 
   2  -8   9      287.80      268.10     18.69 o 
   3  -8   9      672.04      700.11     29.97 o 
   4  -8   9      823.94      853.22     31.47 o 
   5  -8   9        3.59       12.69     13.35 o 
   6  -8   9      412.45      428.66     25.43 o 
   7  -8   9       95.29       91.72     20.54 o 
   8  -8   9       67.60       70.52     20.32 o 
   9  -8   9      120.33      135.84     25.52 o 
 -10  -7   9       18.06       18.56     18.73 o 
  -9  -7   9        9.00       11.90     16.53 o 
  -8  -7   9       13.75        8.81     14.63 o 
  -7  -7   9      270.60      228.48     18.86 o 
  -6  -7   9       80.45       84.62     14.02 o 
  -5  -7   9      629.67      620.95     26.18 o 
  -4  -7   9       29.64       23.40     11.33 o 
  -3  -7   9      130.28      130.34     12.30 o 
  -2  -7   9      236.03      237.41     10.71 o 
  -1  -7   9        5.39        2.77      6.14 o 
   0  -7   9        9.09        7.55      6.63 o 
   1  -7   9        5.49        7.36      9.74 o 
   2  -7   9      228.38      239.50     16.75 o 
   3  -7   9      268.24      264.49     18.47 o 
   4  -7   9       14.66       28.12     12.52 o 
   5  -7   9        6.18       -4.14     12.65 o 
   6  -7   9       22.58       25.56     15.12 o 
   7  -7   9       39.30       44.73     17.37 o 
   8  -7   9        0.91        5.51     17.76 o 
   9  -7   9       47.64       74.48     23.76 o 
 -10  -6   9       37.58       18.11     19.79 o 
  -9  -6   9       24.32       20.67     16.18 o 
  -8  -6   9      267.55      257.39     20.36 o 
  -7  -6   9       10.68        9.92     13.75 o 
  -6  -6   9        2.61       -1.10     11.81 o 
  -5  -6   9      447.18      457.18     22.13 o 
  -4  -6   9        4.19        2.86      9.12 o 
  -3  -6   9      699.77      723.57     25.98 o 
  -2  -6   9      593.61      582.62     18.00 o 
  -1  -6   9       97.26      111.55      7.70 o 
   0  -6   9      973.30      957.30     23.09 o 
   1  -6   9      119.46       84.80     13.31 o 
   2  -6   9     1047.08     1113.13     34.07 o 
   3  -6   9     1497.18     1466.38     41.56 o 
   4  -6   9      831.50      837.22     30.72 o 
   5  -6   9      404.46      390.76     23.18 o 
   6  -6   9      168.87      200.84     19.48 o 
   7  -6   9       50.01       48.30     18.25 o 
   8  -6   9      103.70       97.05     21.42 o 
   9  -6   9       73.46       78.54     21.42 o 
 -11  -5   9        3.23        1.10     19.57 o 
 -10  -5   9       35.67       25.47     17.59 o 
  -9  -5   9       28.86       48.70     15.95 o 
  -8  -5   9       67.38       64.08     14.19 o 
  -7  -5   9       24.19       21.99     12.34 o 
  -6  -5   9       27.99       21.77     11.68 o 
  -5  -5   9      277.29      255.10     15.78 o 
  -4  -5   9      327.67      348.18     17.14 o 
  -3  -5   9      213.95      215.46      9.39 o 
  -2  -5   9      242.08      236.48      9.20 o 
  -1  -5   9        1.33        8.89      5.41 o 
   0  -5   9       60.67       61.20      9.70 o 
   1  -5   9        1.92        2.01      5.63 o 
   2  -5   9      548.49      542.67     14.24 o 
   3  -5   9       40.41       36.93     10.93 o 
   4  -5   9        0.09       -1.32     11.68 o 
   5  -5   9       65.10       57.56     14.63 o 
   6  -5   9        0.28        0.35     14.37 o 
   7  -5   9       10.23       15.56     14.59 o 
   8  -5   9        4.24       -2.78     17.76 o 
   9  -5   9       11.83       21.29     20.32 o 
 -11  -4   9       11.17       -0.88     19.52 o 
 -10  -4   9       19.87       10.09     15.47 o 
  -9  -4   9      109.76      115.69     17.14 o 
  -8  -4   9       94.31      113.62     15.51 o 
  -7  -4   9      149.60      165.12     15.84 o 
  -6  -4   9      223.02      228.37     14.54 o 
  -5  -4   9      165.64      146.41     12.78 o 
  -4  -4   9     1102.35     1027.01     29.44 o 
  -3  -4   9      137.80      140.73      7.70 o 
  -2  -4   9      561.84      528.06     19.52 o 
  -1  -4   9      126.62      116.27     15.10 o 
   0  -4   9     1163.36     1206.51     27.72 o 
   1  -4   9     1232.30     1171.74     21.96 o 
   2  -4   9      120.37      142.59     13.71 o 
   3  -4   9      821.16      846.38     18.64 o 
   5  -4   9      887.52      969.75     34.55 o 
   6  -4   9      873.70      940.36     35.66 o 
   7  -4   9      234.96      198.64     19.35 o 
   8  -4   9      245.00      305.52     24.28 o 
   9  -4   9       14.34       11.50     17.01 o 
 -11  -3   9       44.46       14.99     16.75 o 
 -10  -3   9      109.10       97.58     18.69 o 
  -9  -3   9       39.56       36.58     14.02 o 
  -8  -3   9      133.52      107.69     11.03 o 
  -7  -3   9        8.01        8.82      7.73 o 
  -6  -3   9      378.25      388.37     13.80 o 
  -5  -3   9      696.72      665.94     49.49 o 
  -4  -3   9      281.77      303.23     15.56 o 
  -3  -3   9      275.33      292.21     10.33 o 
  -2  -3   9      115.35      109.22     10.40 o 
  -1  -3   9     1739.74     1739.87     29.08 o 
   0  -3   9        8.27        4.60      4.91 o 
   1  -3   9      605.19      621.02     27.63 o 
   2  -3   9      197.04      200.94      9.09 o 
   3  -3   9      149.91      153.59     11.59 o 
   4  -3   9      134.03      124.73     20.10 o 
   5  -3   9       99.87      122.26     14.81 o 
   6  -3   9      107.73       99.03     14.90 o 
   7  -3   9       67.70       72.15     16.66 o 
   8  -3   9        8.66       -1.98     14.50 o 
   9  -3   9        0.27        5.64     17.81 o 
 -12  -2   9        2.13       17.32     21.38 o 
 -11  -2   9        6.23        3.53     16.18 o 
 -10  -2   9       20.39        9.39     15.65 o 
  -9  -2   9        0.91       -0.12      9.84 o 
  -8  -2   9      232.06      213.66     26.03 o 
  -7  -2   9        2.86        4.73      7.41 o 
  -6  -2   9      933.28      897.19     20.69 o 
  -5  -2   9      179.18      145.27     16.09 o 
  -4  -2   9      401.26      399.91     23.25 o 
  -3  -2   9      829.82      849.90     17.04 o 
  -2  -2   9      224.84      209.76      8.27 o 
  -1  -2   9      478.65      476.07     12.57 o 
   0  -2   9      357.82      344.11     11.22 o 
   1  -2   9      249.71      281.53     28.58 o 
   2  -2   9      613.90      608.45     46.39 o 
   3  -2   9        6.92       10.75      6.26 o 
   4  -2   9      565.00      552.54     16.20 o 
   5  -2   9      172.23      159.82     16.40 o 
   6  -2   9      928.71      872.70     33.28 o 
   7  -2   9      438.04      416.41     24.24 o 
   8  -2   9      144.44      123.89     18.69 o 
   9  -2   9      135.87      120.41     19.83 o 
 -12  -1   9       41.95       78.58     21.55 o 
 -11  -1   9        7.99       13.97     15.60 o 
 -10  -1   9      120.66      102.12     12.50 o 
  -9  -1   9        3.97       11.63      9.19 o 
  -8  -1   9      127.18      158.43     11.44 o 
  -7  -1   9      421.29      418.22     14.97 o 
  -6  -1   9      197.51      221.73     10.77 o 
  -5  -1   9     1216.89     1189.08     23.92 o 
  -4  -1   9      258.63      235.69     18.75 o 
  -3  -1   9     1282.05     1293.82     22.76 o 
  -2  -1   9      616.01      585.14     25.30 o 
  -1  -1   9      176.59      173.75      9.34 o 
   0  -1   9     1304.61     1311.51     30.01 o 
   1  -1   9      235.69      230.20     12.78 o 
   2  -1   9        6.92       12.08      8.73 o 
   3  -1   9       78.99       84.75     11.33 o 
   4  -1   9      230.53      240.82     15.07 o 
   5  -1   9      367.31      383.53     18.78 o 
   6  -1   9       76.30       75.37     13.66 o 
   7  -1   9       40.73       37.86     13.13 o 
   8  -1   9        2.72        0.66     13.22 o 
   9  -1   9       51.68       53.51     16.09 o 
 -12   0   9        0.54       10.80     18.20 o 
 -11   0   9        1.02        0.69     11.46 o 
 -10   0   9        5.17        0.55     10.39 o 
  -9   0   9        2.48       -1.27      8.87 o 
  -8   0   9      176.10      151.31     15.82 o 
  -7   0   9       64.96       49.67      8.27 o 
  -6   0   9      388.87      354.20     13.08 o 
  -5   0   9      194.11      212.48     34.62 o 
  -4   0   9       68.32       60.66      7.76 o 
  -3   0   9     1084.77     1023.90     16.46 o 
  -2   0   9       53.61       69.46      9.52 o 
  -1   0   9     1194.79     1175.49     31.47 o 
   0   0   9     1466.10     1421.42     36.45 o 
   1   0   9        5.72        7.71      8.55 o 
   2   0   9      322.25      329.72     16.62 o 
   3   0   9       25.57       44.16      9.92 o 
   4   0   9       50.33       26.62     10.84 o 
   5   0   9      149.79      160.34     15.21 o 
   6   0   9       30.41       38.83     13.49 o 
   9   0   9      199.86      147.74     19.13 o 
 -12   1   9       46.00       30.59     13.72 o 
 -11   1   9       88.81       82.21     13.10 o 
 -10   1   9       16.53       12.26     10.45 o 
  -9   1   9       71.31       61.68     10.34 o 
  -8   1   9      239.80      214.69     13.95 o 
  -7   1   9      523.45      474.15     20.71 o 
  -6   1   9      365.97      374.21     13.30 o 
  -5   1   9      499.98      493.24     15.60 o 
  -4   1   9      701.12      681.16     30.94 o 
  -3   1   9      654.09      620.91     26.11 o 
  -2   1   9     4511.61     4308.65     90.22 o 
  -1   1   9     2543.18     2670.25     59.85 o 
   0   1   9      631.12      690.90     23.18 o 
   1   1   9      680.20      650.75     22.79 o 
   2   1   9        2.38        3.83      9.43 o 
   3   1   9      734.13      781.74     27.02 o 
   4   1   9        1.21        2.20     10.18 o 
   5   1   9        3.29        7.71     12.21 o 
   6   1   9       94.01       84.27     15.29 o 
   7   1   9        0.36        2.20     14.72 o 
 -12   2   9       67.63       47.49     19.66 o 
 -11   2   9       42.57       23.48     11.78 o 
 -10   2   9       14.31       16.42      9.63 o 
  -9   2   9        0.67        4.25      9.30 o 
  -8   2   9       33.89       24.31      8.05 o 
  -7   2   9       13.25       11.72      8.88 o 
  -6   2   9       78.04       72.50      8.40 o 
  -5   2   9       33.95       43.56     11.04 o 
  -4   2   9      221.55      218.45     14.72 o 
  -3   2   9        4.67        9.72      6.48 o 
  -2   2   9      432.67      421.79     13.57 o 
  -1   2   9       29.26       36.98      8.86 o 
   0   2   9       82.32       87.88     10.67 o 
   1   2   9      515.23      535.41     21.38 o 
   2   2   9       18.09       23.14     10.67 o 
   3   2   9      702.46      659.39     25.92 o 
   4   2   9        0.93       -0.66     10.71 o 
   5   2   9      184.23      197.36     16.62 o 
   6   2   9       39.74       25.25     14.59 o 
   7   2   9        1.16        6.74     14.46 o 
   8   2   9       43.05       46.37     18.42 o 
 -12   3   9       37.46       28.38     20.80 o 
 -11   3   9       94.58       76.70     13.07 o 
 -10   3   9       83.89       81.18     17.01 o 
  -9   3   9      295.41      307.37     19.92 o 
  -8   3   9      305.40      339.50     14.26 o 
  -7   3   9       22.24       21.52     10.05 o 
  -6   3   9        3.29       -1.99      6.75 o 
  -5   3   9      258.54      263.67     46.56 o 
  -4   3   9      555.58      601.45     16.83 o 
  -3   3   9     1207.76     1180.08     51.32 o 
  -2   3   9      674.01      604.87     22.70 o 
  -1   3   9     1266.50     1281.14     35.88 o 
   0   3   9      787.56      840.00     28.16 o 
   1   3   9     2070.14     2008.97     49.63 o 
   2   3   9      238.53      220.90     15.60 o 
   3   3   9      396.34      450.26     21.99 o 
   4   3   9      221.11      240.07     17.63 o 
   5   3   9       10.29       22.13     14.28 o 
   6   3   9       18.04       18.20     14.37 o 
   7   3   9        9.25        9.96     16.57 o 
   8   3   9       15.66       22.30     18.82 o 
 -12   4   9       32.74       10.36     19.70 o 
 -11   4   9        3.24       -4.54     16.35 o 
 -10   4   9        0.97        2.04      9.57 o 
  -9   4   9       60.35       58.31     14.85 o 
  -8   4   9      102.99       92.56     10.24 o 
  -7   4   9       69.50       78.37      9.32 o 
  -6   4   9      403.32      434.15     15.37 o 
  -5   4   9        0.03        0.55      6.71 o 
  -4   4   9       90.56      100.67      9.02 o 
  -3   4   9      247.50      251.14     11.21 o 
  -2   4   9       51.14       49.68      7.90 o 
  -1   4   9      796.56      756.66     26.49 o 
   0   4   9        3.30       12.87      9.52 o 
   1   4   9      989.37      964.86     31.12 o 
   2   4   9        1.71        7.45     10.58 o 
   3   4   9      419.06      370.97     20.67 o 
   4   4   9        1.62        1.98     12.08 o 
   5   4   9       28.67       26.62     14.10 o 
   6   4   9       48.32       47.42     16.40 o 
   7   4   9       48.50       40.24     18.78 o 
   8   4   9       28.22       34.55     21.29 o 
 -12   5   9       79.26       94.14     22.79 o 
 -11   5   9      119.53      110.54     20.41 o 
 -10   5   9       87.58       63.60     16.44 o 
  -9   5   9      193.78      199.05     13.38 o 
  -8   5   9      290.00      273.80     13.15 o 
  -7   5   9      669.51      673.62     19.67 o 
  -6   5   9      482.59      473.24     16.30 o 
  -5   5   9      457.92      426.84     15.19 o 
  -4   5   9      295.01      314.72     13.04 o 
  -3   5   9      383.51      383.00     26.25 o 
  -2   5   9      541.89      599.07     27.69 o 
  -1   5   9       67.57       64.10      8.83 o 
   0   5   9     1577.23     1664.71     44.60 o 
   1   5   9     1952.11     1901.16     49.54 o 
   2   5   9     1312.39     1449.59     42.66 o 
   3   5   9      235.92      244.21     18.60 o 
   4   5   9      149.95      145.58     18.42 o 
   5   5   9      115.98      161.57     19.22 o 
   6   5   9      106.36      101.50     20.23 o 
   7   5   9       62.33       65.54     20.01 o 
 -11   6   9       88.19       53.68     21.20 o 
 -10   6   9        1.60       -1.72     16.31 o 
  -9   6   9        7.50       -0.97     14.50 o 
  -8   6   9        6.26        2.74      9.59 o 
  -7   6   9      150.68      118.73     13.73 o 
  -6   6   9      576.41      539.12     17.90 o 
  -5   6   9       28.18       26.89      8.74 o 
  -4   6   9      186.45      177.44     11.70 o 
  -3   6   9      151.62      161.45      8.58 o 
  -2   6   9       43.96       41.65      6.93 o 
  -1   6   9       10.69       14.03      8.14 o 
   0   6   9       63.51       56.27      9.72 o 
   1   6   9       11.10        7.76      9.03 o 
   2   6   9       71.08       75.63     14.85 o 
   3   6   9      191.71      218.03     19.97 o 
   4   6   9       32.57       34.99     15.73 o 
   5   6   9       40.74       25.69     16.04 o 
   6   6   9       11.79       14.50     19.52 o 
   7   6   9        2.86       -6.43     20.32 o 
 -11   7   9       77.36       45.84     20.58 o 
 -10   7   9       43.73       31.91     18.38 o 
  -9   7   9       95.42       90.31     19.52 o 
  -8   7   9      230.37      225.13     20.45 o 
  -7   7   9      228.35      245.95     18.89 o 
  -6   7   9      536.17      526.45     18.85 o 
  -5   7   9      375.81      334.71     14.30 o 
  -4   7   9       84.82       80.22     10.04 o 
  -3   7   9      316.23      299.53     10.94 o 
  -2   7   9      372.55      394.98     12.43 o 
  -1   7   9      411.42      410.79     15.49 o 
   0   7   9      247.93      276.44     26.47 o 
   1   7   9      122.88      133.70     12.23 o 
   2   7   9      218.26      225.58     24.73 o 
   3   7   9      552.86      590.10     29.31 o 
   4   7   9      240.05      240.60     22.21 o 
   5   7   9      112.09      100.05     20.58 o 
   6   7   9       73.56       54.34     21.33 o 
 -10   8   9       20.31        8.07     18.60 o 
  -9   8   9        0.35       -3.48     16.57 o 
  -8   8   9       86.53       84.58     17.19 o 
  -7   8   9       41.38       29.66     16.53 o 
  -6   8   9       83.58       80.26     11.91 o 
  -5   8   9       49.54       45.50     11.14 o 
  -4   8   9      100.29      109.87     11.19 o 
  -3   8   9       18.51       23.42      8.20 o 
  -2   8   9      101.74       83.80      9.69 o 
  -1   8   9       10.63        5.78      9.39 o 
   0   8   9       51.38       47.05     10.49 o 
   1   8   9      100.47       89.53     12.14 o 
   2   8   9       29.00       17.60     12.72 o 
   3   8   9      198.79      169.46     21.51 o 
   4   8   9        7.42        6.43     18.69 o 
   5   8   9        7.72       -2.38     18.91 o 
 -10   9   9      107.37      121.91     23.84 o 
  -9   9   9       80.84       73.74     21.82 o 
  -8   9   9      104.32      105.78     19.57 o 
  -7   9   9        4.80        6.26     15.69 o 
  -6   9   9      197.04      176.12     19.61 o 
  -5   9   9      157.02      137.57     13.23 o 
  -4   9   9      318.85      331.49     22.83 o 
  -3   9   9      299.58      303.49     15.08 o 
  -2   9   9       62.78       74.53     11.18 o 
  -1   9   9      186.96      230.22     14.48 o 
   0   9   9      126.73      122.00     13.68 o 
   1   9   9       98.59       98.74     19.61 o 
   2   9   9      124.95       97.81     14.07 o 
   3   9   9       38.14       44.08     14.37 o 
   4   9   9      107.16       95.68     20.41 o 
  -9  10   9       38.13       22.30     20.14 o 
  -8  10   9       35.48       35.30     19.22 o 
  -7  10   9       33.71       25.96     17.81 o 
  -6  10   9        1.03       -9.34     17.72 o 
  -5  10   9       32.12       37.95     18.60 o 
  -4  10   9       47.37       21.77     17.37 o 
  -3  10   9       42.82       43.65     12.70 o 
  -2  10   9      305.72      303.14     16.39 o 
  -1  10   9        2.40        9.99     11.68 o 
   0  10   9       47.55       60.77     20.85 o 
   1  10   9        1.55       -3.35     12.64 o 
   2  10   9       12.23       22.04     13.72 o 
   3  10   9        5.55        4.69     14.75 o 
  -8  11   9       40.73       51.65     23.32 o 
  -7  11   9       89.52       82.07     23.01 o 
  -6  11   9       24.97       10.49     19.66 o 
  -3  11   9      125.46      123.52     15.24 o 
  -2  11   9      182.47      177.00     16.50 o 
  -1  11   9       21.68       24.81     13.42 o 
   0  11   9       71.88       66.51     15.11 o 
   1  11   9       35.05       17.20     14.35 o 
   2  11   9       61.20       53.78     15.67 o 
  -3  12   9        0.92        2.47     21.51 o 
  -2  12   9        7.71        0.13     14.48 o 
  -1  12   9        0.53        0.79     14.41 o 
   0  12   9       10.36        8.19     15.02 o 
  -1 -14  10       15.14       20.01     25.08 o 
   0 -14  10       40.74       54.30     22.43 o 
   1 -14  10        3.46        6.79     24.42 o 
   2 -14  10      112.91      111.37     27.06 o 
  -3 -13  10      268.95      290.09     29.53 o 
  -2 -13  10       96.82      129.75     23.14 o 
  -1 -13  10      129.33      121.11     22.35 o 
   0 -13  10       32.03       59.41     22.87 o 
   1 -13  10       70.45       85.72     23.05 o 
   2 -13  10       22.62       19.97     19.13 o 
   3 -13  10      118.44      130.94     23.14 o 
   4 -13  10        0.56        0.97     23.58 o 
  -3 -12  10        0.59        4.05     20.49 o 
  -2 -12  10       42.50       58.62     20.98 o 
  -1 -12  10        9.66       -4.23     19.44 o 
   0 -12  10        1.02       -1.98     17.19 o 
   1 -12  10       71.45       87.88     21.29 o 
   2 -12  10       66.90       57.65     20.94 o 
   3 -12  10       11.61       -0.26     17.89 o 
   4 -12  10        0.24        6.88     18.25 o 
   5 -12  10      152.11      134.78     24.46 o 
   6 -12  10       22.81       12.34     23.58 o 
  -6 -11  10       46.50       65.36     21.68 o 
  -5 -11  10       22.12       21.95     18.60 o 
  -3 -11  10      180.34      181.28     22.13 o 
  -2 -11  10        1.17       -7.49     17.14 o 
  -1 -11  10      932.90     1009.29     37.90 o 
   0 -11  10      125.21      129.18     18.86 o 
   1 -11  10      153.56      171.09     20.05 o 
   2 -11  10       81.15      123.49     18.95 o 
   3 -11  10       16.99       15.95     18.03 o 
   4 -11  10       97.47       86.56     20.67 o 
   5 -11  10       51.51       52.45     18.51 o 
   6 -11  10       31.16       12.69     19.13 o 
  -7 -10  10        6.78        6.52     20.05 o 
  -6 -10  10        2.52       -7.49     17.85 o 
  -5 -10  10        0.24        9.04     14.85 o 
  -4 -10  10       61.31       43.37     16.40 o 
  -3 -10  10        0.23        0.70     10.49 o 
  -2 -10  10        4.24        3.53     15.82 o 
  -1 -10  10      312.62      322.05     21.60 o 
   0 -10  10        6.77        0.04     15.34 o 
   1 -10  10      243.92      265.90     20.58 o 
   2 -10  10        0.55       -4.28     13.93 o 
   3 -10  10        0.61       -6.13     15.73 o 
   4 -10  10       30.17       24.42     17.28 o 
   5 -10  10        0.16       16.09     16.40 o 
   6 -10  10       28.28       -0.57     19.66 o 
   7 -10  10       91.98       91.06     24.06 o 
  -8  -9  10       13.91       16.31     20.36 o 
  -7  -9  10       93.29       68.18     19.88 o 
  -6  -9  10      110.53      117.10     18.16 o 
  -5  -9  10      315.60      325.35     21.99 o 
  -4  -9  10        8.35       14.72     12.61 o 
  -3  -9  10      193.85      219.70     13.49 o 
  -2  -9  10       28.99       36.70      9.59 o 
  -1  -9  10      484.00      517.78     25.17 o 
   0  -9  10     1001.42     1098.27     36.23 o 
   1  -9  10      404.20      418.70     23.45 o 
   2  -9  10      511.25      462.64     24.73 o 
   3  -9  10       55.41       70.47     15.12 o 
   4  -9  10       64.37       56.33     15.69 o 
   5  -9  10      154.94      153.73     18.91 o 
   6  -9  10       94.19       75.98     20.54 o 
   7  -9  10       21.23       25.03     18.73 o 
   8  -9  10       39.26       26.97     22.79 o 
  -9  -8  10       14.13       18.03     20.98 o 
  -8  -8  10        3.83        5.33     17.54 o 
  -7  -8  10        2.98       -5.11     16.35 o 
  -6  -8  10      193.35      191.68     18.47 o 
  -5  -8  10       12.95       18.64     14.02 o 
  -4  -8  10       26.02       22.21     12.03 o 
  -3  -8  10       18.05       12.56      8.57 o 
  -2  -8  10        2.63        0.28      8.04 o 
  -1  -8  10        0.52       -2.82     12.03 o 
   0  -8  10       55.71       64.44     12.65 o 
   1  -8  10       56.06       46.63     13.71 o 
   2  -8  10      139.83      131.96     16.53 o 
   3  -8  10        5.67       -0.31     11.81 o 
   4  -8  10       41.52       31.20     15.43 o 
   5  -8  10       33.51       17.63     14.76 o 
   6  -8  10        0.96        7.05     16.53 o 
   7  -8  10        1.45       -6.04     18.03 o 
   8  -8  10        1.04      -11.06     21.90 o 
  -9  -7  10       54.35       51.26     18.07 o 
  -8  -7  10       22.70       26.22     17.50 o 
  -7  -7  10      233.02      239.01     19.92 o 
  -6  -7  10       26.64       20.01     13.31 o 
  -5  -7  10        1.24       -3.22     10.53 o 
  -4  -7  10      333.55      339.76     18.95 o 
  -3  -7  10       54.49       56.19      8.68 o 
  -2  -7  10      466.71      506.95     15.19 o 
  -1  -7  10      111.58      103.84     11.61 o 
   0  -7  10       95.97       97.93     13.44 o 
   1  -7  10      385.24      438.80     21.73 o 
   2  -7  10       12.59       31.69     12.65 o 
   3  -7  10     1006.44     1001.05     33.98 o 
   4  -7  10      147.60      132.71     16.48 o 
   5  -7  10       96.21       97.09     18.11 o 
   6  -7  10       70.80       87.62     19.39 o 
   7  -7  10        9.00       17.23     17.89 o 
   8  -7  10      115.23      111.95     22.43 o 
 -10  -6  10       12.79        6.79     20.58 o 
  -9  -6  10       50.12       46.63     16.66 o 
  -8  -6  10      119.13      126.40     18.11 o 
  -7  -6  10        6.59       10.93     13.44 o 
  -6  -6  10        0.55       -2.69     11.50 o 
  -5  -6  10        8.88        4.50     10.09 o 
  -4  -6  10       78.00       88.37     11.99 o 
  -3  -6  10      155.21      161.13      9.69 o 
  -2  -6  10       18.72       16.08      6.88 o 
  -1  -6  10        0.22       -0.41      6.47 o 
   0  -6  10       63.29       70.52      7.82 o 
   1  -6  10      264.78      206.79     14.94 o 
   2  -6  10      334.98      339.90     18.82 o 
   3  -6  10      548.55      440.30     22.70 o 
   4  -6  10        5.18        4.94     13.62 o 
   5  -6  10       13.59        9.04     14.94 o 
   6  -6  10        0.10        0.57     15.25 o 
   7  -6  10       11.50       14.37     16.66 o 
   8  -6  10       38.28       26.31     21.07 o 
   9  -6  10        0.87      -11.99     22.43 o 
 -10  -5  10       59.42       26.22     17.76 o 
  -9  -5  10      106.54      102.56     17.81 o 
  -8  -5  10      294.36      293.88     20.76 o 
  -7  -5  10       48.65       72.72     13.71 o 
  -6  -5  10      340.25      354.71     19.70 o 
  -5  -5  10       98.67       90.17     13.18 o 
  -4  -5  10      191.15      197.49     14.19 o 
  -3  -5  10      906.89      899.91     37.71 o 
  -2  -5  10       89.89       82.14      7.59 o 
  -1  -5  10      308.19      314.51     11.62 o 
   0  -5  10      207.40      224.68      9.76 o 
   1  -5  10      481.06      566.70     15.23 o 
   2  -5  10     3769.65     3613.78     82.46 o 
   3  -5  10      280.81      324.12     19.17 o 
   4  -5  10      678.98      742.38     29.79 o 
   5  -5  10      211.52      187.89     18.42 o 
   6  -5  10      244.35      279.25     23.09 o 
   7  -5  10      117.71      129.84     20.94 o 
   8  -5  10      127.43      159.15     23.49 o 
   9  -5  10       43.52       67.39     23.18 o 
 -11  -4  10       52.11       37.55     21.02 o 
 -10  -4  10       28.31       49.45     17.19 o 
  -9  -4  10       97.78       97.49     17.19 o 
  -8  -4  10       41.02       35.92     13.49 o 
  -7  -4  10      177.55      190.45     14.21 o 
  -6  -4  10      129.09      137.91     13.75 o 
  -5  -4  10      344.29      371.14     19.08 o 
  -4  -4  10      279.92      271.49     15.43 o 
  -3  -4  10      409.10      395.28     19.86 o 
  -2  -4  10      155.41      159.18      8.34 o 
  -1  -4  10        8.48        1.71      5.89 o 
   0  -4  10      130.98      119.27     13.16 o 
   1  -4  10      251.70      237.75     10.13 o 
   2  -4  10      248.48      246.85     10.36 o 
   3  -4  10       65.08       48.39     12.03 o 
   4  -4  10      206.09      194.19     17.14 o 
   5  -4  10        0.10       14.59     13.05 o 
   6  -4  10        0.09        0.48     13.88 o 
   7  -4  10       27.43       23.67     17.41 o 
   8  -4  10        2.10       -6.08     16.18 o 
   9  -4  10        7.55       -6.79     19.75 o 
 -11  -3  10        9.72        1.15     19.00 o 
 -10  -3  10       91.49       80.70     19.00 o 
  -9  -3  10       34.25       27.63     14.41 o 
  -8  -3  10      118.84      129.41     13.55 o 
  -7  -3  10      488.19      466.67     60.25 o 
  -6  -3  10      514.71      512.71     17.02 o 
  -5  -3  10      647.91      674.81     25.08 o 
  -4  -3  10       34.22       27.37      9.08 o 
  -3  -3  10       98.93       84.12      7.09 o 
  -2  -3  10       79.61       82.62      9.83 o 
  -1  -3  10        2.44        1.47      5.62 o 
   0  -3  10     1247.08     1172.52     22.51 o 
   1  -3  10        9.96        9.80      6.11 o 
   2  -3  10      501.14      505.63     14.91 o 
   3  -3  10      177.50      180.95     12.05 o 
   4  -3  10       40.62       38.26     12.56 o 
   5  -3  10      827.30      807.83     31.25 o 
   6  -3  10      156.48      172.68     19.17 o 
   7  -3  10      354.00      352.46     24.20 o 
   8  -3  10       71.96       91.50     18.25 o 
   9  -3  10        1.21        6.61     19.22 o 
 -11  -2  10       63.76       67.92     18.82 o 
 -10  -2  10        5.53        6.88     14.28 o 
  -9  -2  10      338.44      344.58     33.36 o 
  -8  -2  10       27.06       35.27     12.69 o 
  -7  -2  10      186.94      172.84     11.06 o 
  -6  -2  10      977.50      961.96     22.44 o 
  -5  -2  10      394.92      371.50     13.51 o 
  -4  -2  10      651.65      615.27     22.08 o 
  -3  -2  10        1.06        6.13      5.55 o 
  -2  -2  10      493.22      486.07     13.44 o 
  -1  -2  10      333.51      325.98     11.54 o 
   0  -2  10       93.78       89.93      7.21 o 
   1  -2  10      519.19      511.34     14.50 o 
   2  -2  10      315.82      323.09     11.93 o 
   3  -2  10       53.11       60.56     10.95 o 
   4  -2  10       21.93       26.10     11.50 o 
   5  -2  10        8.48        3.83     11.86 o 
   6  -2  10       88.26       53.33     14.32 o 
   7  -2  10       87.34       90.92     16.35 o 
   8  -2  10       34.28       38.12     15.95 o 
   9  -2  10        0.25       -4.54     16.40 o 
 -11  -1  10        6.55        1.54     17.89 o 
 -10  -1  10       30.03       31.00     11.08 o 
  -9  -1  10        3.57        4.44     10.18 o 
  -8  -1  10       12.87       23.95      9.65 o 
  -7  -1  10      121.84      116.19      9.98 o 
  -6  -1  10      590.87      572.50     17.23 o 
  -5  -1  10      431.03      420.59     14.87 o 
  -4  -1  10     2927.42     2869.69     47.09 o 
  -3  -1  10      134.19      141.43      7.71 o 
  -2  -1  10      635.19      620.44     21.77 o 
  -1  -1  10       69.81       78.58      7.01 o 
   0  -1  10      231.67      231.31      9.84 o 
   1  -1  10      202.40      177.00     12.65 o 
   2  -1  10        1.83        4.01      8.55 o 
   3  -1  10      437.44      407.90     18.95 o 
   4  -1  10      122.10      139.98     14.19 o 
   5  -1  10      169.01      164.88     15.34 o 
   6  -1  10      263.89      233.06     19.22 o 
   7  -1  10       43.90       29.49     14.10 o 
   8  -1  10      181.59      149.01     17.94 o 
   9  -1  10       64.40       56.37     17.06 o 
 -12   0  10       38.90       15.60     18.56 o 
 -11   0  10      156.67      155.48     30.41 o 
 -10   0  10       34.47       45.03     12.02 o 
  -9   0  10       55.96       66.84     12.30 o 
  -8   0  10      162.92      144.92     14.30 o 
  -7   0  10      510.48      509.68     33.47 o 
  -6   0  10      586.24      581.80     17.54 o 
  -5   0  10      383.54      379.61     13.73 o 
  -4   0  10      210.08      193.98     10.00 o 
  -3   0  10     2465.00     2427.77     38.76 o 
  -2   0  10      619.76      600.12     15.05 o 
  -1   0  10     1229.42     1302.60     35.52 o 
   0   0  10      615.70      592.66     21.99 o 
   1   0  10       52.56       48.17     10.80 o 
   2   0  10      168.67      152.76     13.18 o 
   3   0  10       11.41        3.57      9.74 o 
   4   0  10      132.90      118.69     14.37 o 
   5   0  10        9.41        7.71     12.74 o 
   6   0  10       49.57       32.57     14.32 o 
 -12   1  10        1.75       11.62     14.46 o 
 -11   1  10        1.55        2.22     11.58 o 
 -10   1  10        2.77        3.82     11.01 o 
  -9   1  10        1.23       -4.25      8.96 o 
  -8   1  10       36.19       36.91      9.67 o 
  -7   1  10        0.55       -1.16      7.71 o 
  -6   1  10      242.81      253.03     11.78 o 
  -5   1  10        0.92        3.45      6.69 o 
  -4   1  10     1382.73     1283.91     35.57 o 
  -3   1  10     1817.26     1762.38     59.41 o 
  -2   1  10      503.18      517.16     20.89 o 
  -1   1  10     2250.08     2331.72     55.14 o 
   0   1  10      158.06      175.85     14.15 o 
   1   1  10      362.60      384.41     19.00 o 
   2   1  10      227.29      236.01     15.69 o 
   3   1  10       43.54       40.55     11.15 o 
   4   1  10      259.58      263.74     17.50 o 
   5   1  10       42.92       42.80     14.32 o 
   6   1  10      116.37      153.29     18.33 o 
   7   1  10       10.22       -2.42     14.63 o 
 -12   2  10       16.13       22.57     14.59 o 
 -11   2  10       86.75       78.85     12.91 o 
 -10   2  10      191.58      180.14     13.69 o 
  -9   2  10      377.84      372.69     21.20 o 
  -8   2  10      243.33      209.87     12.47 o 
  -7   2  10      186.75      201.95     31.18 o 
  -6   2  10        2.31        3.00      7.60 o 
  -5   2  10      376.11      380.74     14.15 o 
  -4   2  10      282.51      285.15     15.51 o 
  -3   2  10      773.45      761.05     19.35 o 
  -2   2  10      906.55      890.95     28.69 o 
  -1   2  10        2.35        7.36      9.21 o 
   0   2  10     2012.62     1984.42     49.63 o 
   1   2  10       21.07       20.49     10.53 o 
   2   2  10      974.30      978.57     31.34 o 
   3   2  10      205.08      221.56     16.70 o 
   4   2  10       15.37        8.29     11.72 o 
   5   2  10       44.23       26.40     14.06 o 
   6   2  10        7.55        2.20     15.65 o 
   7   2  10        0.46        7.89     16.75 o 
 -12   3  10        2.59        3.09     19.83 o 
 -11   3  10        6.06        3.85     12.87 o 
 -10   3  10        1.18        2.89     10.40 o 
  -9   3  10       31.18       20.91     10.05 o 
  -8   3  10        4.95        2.20      8.95 o 
  -7   3  10       89.94       91.59     12.10 o 
  -6   3  10      352.50      325.90     13.74 o 
  -5   3  10      130.67      138.93     10.09 o 
  -4   3  10        9.84       19.78      8.03 o 
  -3   3  10      154.42      146.23     12.76 o 
  -2   3  10      850.54      944.15     31.07 o 
  -1   3  10     1452.81     1478.37     40.94 o 
   0   3  10      885.28      927.40     30.45 o 
   1   3  10       53.58       56.86     12.25 o 
   2   3  10      380.26      405.79     20.94 o 
   3   3  10       22.60       27.37     12.56 o 
   4   3  10       42.82       43.28     15.16 o 
   5   3  10       77.12       84.36     17.19 o 
   6   3  10        0.57       -2.20     14.99 o 
   7   3  10       78.15       86.16     18.86 o 
 -11   4  10      139.74      132.57     21.29 o 
 -10   4  10       72.89       69.21     13.38 o 
  -9   4  10      439.62      419.10     23.32 o 
  -8   4  10      489.71      504.62     17.96 o 
  -7   4  10      546.02      497.82     17.53 o 
  -6   4  10     1406.23     1398.94     50.79 o 
  -5   4  10      288.19      287.92     21.73 o 
  -4   4  10      615.89      642.24     39.82 o 
  -3   4  10      668.98      657.92     18.54 o 
  -2   4  10      234.60      268.89     17.01 o 
  -1   4  10      117.80      134.47     13.80 o 
   0   4  10      272.61      250.56     17.23 o 
   1   4  10      481.23      477.89     23.27 o 
   2   4  10     1618.04     1776.04     48.83 o 
   3   4  10      226.20      239.14     18.73 o 
   4   4  10       97.41      104.68     16.44 o 
   5   4  10       64.59       69.99     18.11 o 
   6   4  10       88.33      101.90     20.19 o 
   7   4  10       51.71       49.41     19.61 o 
 -11   5  10       33.38       32.79     20.63 o 
 -10   5  10        5.61       -0.64     11.34 o 
  -9   5  10        0.88        1.00     10.27 o 
  -8   5  10       15.80        5.86     10.04 o 
  -7   5  10        5.94        5.40      8.83 o 
  -6   5  10      186.92      159.48     12.26 o 
  -5   5  10        5.33       -4.61      7.93 o 
  -4   5  10       60.38       69.13      9.97 o 
  -3   5  10        0.09        5.46      8.27 o 
  -2   5  10      132.52      124.24     14.68 o 
  -1   5  10      201.22      204.77     16.66 o 
   0   5  10      301.43      254.83     17.89 o 
   1   5  10      143.55      147.82     15.82 o 
   2   5  10        1.83       -2.34     12.16 o 
   3   5  10      103.73      122.66     18.16 o 
   4   5  10       13.80        7.01     14.94 o 
   5   5  10        8.34        8.29     17.45 o 
   6   5  10        2.84       10.93     18.03 o 
 -11   6  10       20.80        6.39     19.57 o 
 -10   6  10       45.80       44.21     18.56 o 
  -9   6  10       60.36       62.67     19.24 o 
  -8   6  10      148.86      142.15     13.51 o 
  -7   6  10      322.48      332.87     23.56 o 
  -6   6  10      780.71      702.63     65.01 o 
  -5   6  10      229.00      222.11     15.73 o 
  -4   6  10      371.43      373.68     15.10 o 
  -3   6  10       95.36      107.38      8.29 o 
  -2   6  10      310.15      304.28     13.84 o 
  -1   6  10      276.74      271.67     19.13 o 
   0   6  10       78.28       72.19     14.72 o 
   1   6  10       98.32       94.41     15.47 o 
   2   6  10        7.79        6.43     13.00 o 
   3   6  10       18.01       10.67     14.76 o 
   4   6  10      189.97      166.95     20.63 o 
   5   6  10       57.11       73.34     19.61 o 
   6   6  10       38.41       33.67     21.68 o 
 -10   7  10        1.23       -2.64     18.51 o 
  -9   7  10       50.22       70.21     20.32 o 
  -8   7  10        2.91        3.92     11.06 o 
  -7   7  10       72.60      104.50     12.51 o 
  -6   7  10       15.33       12.12     10.13 o 
  -5   7  10        0.74        8.60      9.61 o 
  -4   7  10       17.10       15.16      9.94 o 
  -3   7  10      144.63      137.34      9.79 o 
  -2   7  10       24.34       28.22     10.19 o 
  -1   7  10        5.54        9.18      9.21 o 
   0   7  10        0.13        0.05      9.98 o 
   1   7  10      149.71      145.31     18.16 o 
   2   7  10      325.38      307.94     22.61 o 
   3   7  10       29.65       21.16     16.44 o 
   4   7  10       60.02       40.46     18.69 o 
   5   7  10        4.26      -12.87     19.22 o 
 -10   8  10       29.22       17.94     22.30 o 
  -9   8  10       38.71       27.55     18.95 o 
  -8   8  10        5.66        0.31     16.84 o 
  -7   8  10       57.24       57.84     12.42 o 
  -6   8  10      103.89       90.67     13.12 o 
  -5   8  10      468.51      479.98     73.25 o 
  -4   8  10      862.58      780.19     33.80 o 
  -3   8  10      278.40      307.12     12.53 o 
  -2   8  10      404.29      427.36     17.56 o 
  -1   8  10      184.47      180.10     14.10 o 
   0   8  10      360.30      371.43     17.74 o 
   1   8  10       77.92       65.67     13.30 o 
   2   8  10       10.48       13.13     17.72 o 
   3   8  10       12.74       20.36     18.03 o 
   4   8  10        9.05       13.22     19.26 o 
  -9   9  10        3.06        5.73     21.24 o 
  -8   9  10       27.23       23.54     18.69 o 
  -7   9  10       12.78       23.27     19.17 o 
  -6   9  10       25.82       31.43     11.70 o 
  -5   9  10        1.88        0.79     11.78 o 
  -4   9  10       20.73       15.66     11.66 o 
  -3   9  10       12.39       11.02     11.36 o 
  -2   9  10        3.22        2.39     11.67 o 
  -1   9  10        0.25        0.39     12.12 o 
   0   9  10       12.08       12.99     12.23 o 
   1   9  10        2.18       -0.66     13.23 o 
   2   9  10        1.89       -0.26     17.37 o 
   3   9  10        0.76       -5.69     20.80 o 
  -8  10  10       13.81       27.85     20.58 o 
  -7  10  10       38.04       55.36     21.42 o 
  -6  10  10       67.21       54.39     18.82 o 
  -5  10  10       18.20       17.09     14.04 o 
  -4  10  10      117.07      170.83     23.18 o 
  -3  10  10      109.96       92.55     19.61 o 
  -2  10  10      223.98      221.37     21.64 o 
  -1  10  10      150.20      145.96     15.83 o 
   0  10  10       59.58       45.32     14.06 o 
   1  10  10      162.66      169.12     16.92 o 
   2  10  10       46.59       32.36     14.86 o 
  -7  11  10        1.74       14.19     23.23 o 
  -4  11  10       10.29        7.76     19.13 o 
  -3  11  10       10.54       -2.47     17.98 o 
  -2  11  10        0.13        4.08     14.85 o 
  -1  11  10        0.12       -6.45     13.79 o 
   0  11  10        5.42       -0.41     13.21 o 
   1  11  10        3.06        6.30     19.83 o 
  -3  12  10       47.11       54.78     22.61 o 
  -2  12  10       25.43       24.18     16.96 o 
  -2 -13  11        0.32       -3.04     22.79 o 
  -1 -13  11       44.29       52.62     22.08 o 
   0 -13  11        1.65       -9.26     20.19 o 
   1 -13  11       23.50       25.43     20.67 o 
   2 -13  11       12.59        2.29     23.23 o 
   3 -13  11       18.77       14.59     24.06 o 
  -2 -12  11       74.86       77.83     22.48 o 
  -1 -12  11       18.45       19.08     20.94 o 
   0 -12  11      135.74      166.86     24.24 o 
   1 -12  11       26.52       27.77     18.86 o 
   2 -12  11       59.18       94.14     22.96 o 
   3 -12  11       16.06       -2.86     18.91 o 
   4 -12  11        0.66       -0.71     22.17 o 
   5 -12  11        0.70        1.01     20.85 o 
  -6 -11  11        0.75       -0.40     21.51 o 
  -5 -11  11       55.81       40.81     19.97 o 
  -2 -11  11        0.21       -7.98     16.48 o 
  -1 -11  11       51.06       27.06     17.14 o 
   0 -11  11       63.30       88.59     20.05 o 
   1 -11  11        0.76       -1.90     18.07 o 
   2 -11  11       34.64       31.73     17.50 o 
   3 -11  11        0.26       12.43     19.13 o 
   4 -11  11       53.21       58.31     19.70 o 
   5 -11  11       25.22       20.63     21.68 o 
   6 -11  11        4.96       -4.89     20.23 o 
  -7 -10  11       34.09       25.69     20.10 o 
  -6 -10  11       21.82       21.99     19.57 o 
  -5 -10  11       68.40       75.81     19.52 o 
  -4 -10  11       33.13       40.24     15.29 o 
  -2 -10  11       88.65      100.53     18.73 o 
  -1 -10  11       29.72       51.74     17.59 o 
   0 -10  11      145.62      169.77     20.49 o 
   1 -10  11      220.23      268.85     21.24 o 
   2 -10  11        1.16        3.79     15.07 o 
   3 -10  11      154.28      141.70     18.82 o 
   4 -10  11       33.39       44.51     19.22 o 
   5 -10  11       50.78       53.02     19.39 o 
   6 -10  11       31.80       49.67     22.65 o 
  -8  -9  11       35.42       45.04     20.67 o 
  -7  -9  11       10.62       13.09     17.67 o 
  -6  -9  11        4.02       -0.40     15.51 o 
  -5  -9  11        0.41        3.44     14.41 o 
  -4  -9  11       21.32       12.96     15.21 o 
  -3  -9  11        1.15       -2.95     13.40 o 
  -2  -9  11        0.45        7.49     14.68 o 
  -1  -9  11      144.53      127.77     16.13 o 
   0  -9  11       11.87       28.56     15.21 o 
   1  -9  11      126.42      103.04     17.28 o 
   2  -9  11       21.89       10.49     13.49 o 
   3  -9  11        2.68        0.97     16.22 o 
   4  -9  11        0.77        8.73     16.13 o 
   5  -9  11       13.09       13.22     17.41 o 
   6  -9  11       55.02       39.36     18.86 o 
   7  -9  11       23.63       28.91     23.09 o 
  -8  -8  11       29.88       29.00     19.75 o 
  -7  -8  11       60.31       51.83     18.07 o 
  -6  -8  11      186.93      206.40     19.61 o 
  -5  -8  11        3.62       -3.61     14.15 o 
  -4  -8  11       32.76       51.52     14.41 o 
  -3  -8  11      227.01      219.40     17.01 o 
  -2  -8  11       82.04      105.80     10.57 o 
  -1  -8  11      366.87      466.78     25.03 o 
   0  -8  11      181.19      199.35     17.98 o 
   1  -8  11       76.95       99.92     16.26 o 
   2  -8  11      192.62      193.40     17.94 o 
   3  -8  11       67.85       83.74     16.66 o 
   4  -8  11      301.92      290.62     23.18 o 
   5  -8  11       63.50       50.20     17.23 o 
   6  -8  11       24.57       29.09     18.51 o 
   7  -8  11       10.96        8.33     20.01 o 
  -9  -7  11        4.12        6.57     18.47 o 
  -8  -7  11       36.10       34.11     16.62 o 
  -7  -7  11       21.46       47.51     17.01 o 
  -6  -7  11       20.80       23.18     13.93 o 
  -5  -7  11        6.12       -4.80     12.83 o 
  -4  -7  11       13.13       14.24     11.50 o 
  -3  -7  11        9.54        7.53      8.24 o 
  -2  -7  11        0.88        3.72      7.93 o 
  -1  -7  11       65.02       68.90      8.87 o 
   0  -7  11        1.59       -2.38     10.84 o 
   1  -7  11       10.10       16.35     11.90 o 
   2  -7  11      312.80      271.14     19.79 o 
   3  -7  11       54.61       55.80     15.73 o 
   4  -7  11        7.95       18.07     14.37 o 
   5  -7  11       13.85        5.82     17.41 o 
   6  -7  11       20.58        7.32     17.10 o 
   7  -7  11        2.81        3.44     20.85 o 
   8  -7  11       18.35       16.00     23.58 o 
 -10  -6  11       87.10       89.34     21.46 o 
  -9  -6  11      181.28      189.21     22.04 o 
  -8  -6  11      309.62      344.97     23.80 o 
  -7  -6  11      131.49      129.49     16.92 o 
  -6  -6  11       17.41       24.46     13.13 o 
  -5  -6  11      147.85      214.02     16.31 o 
  -4  -6  11      125.48       90.09     12.74 o 
  -3  -6  11      245.34      289.12     17.23 o 
  -2  -6  11      361.42      360.61     18.42 o 
  -1  -6  11       24.82       20.82     10.14 o 
   0  -6  11      286.49      327.29     47.69 o 
   1  -6  11      181.18      160.65     15.73 o 
   2  -6  11     1461.02     1438.04     42.84 o 
   3  -6  11     1157.62     1150.02     37.95 o 
   4  -6  11       57.28       52.23     15.12 o 
   5  -6  11      292.71      330.77     23.58 o 
   6  -6  11       34.58       48.22     17.50 o 
   7  -6  11      119.27      111.33     23.18 o 
   8  -6  11       41.72       41.91     23.14 o 
 -10  -5  11        7.42        6.35     19.52 o 
  -9  -5  11        0.41       -8.99     15.87 o 
  -8  -5  11       14.41        6.52     13.27 o 
  -7  -5  11       16.57        8.95     13.09 o 
  -6  -5  11      161.67      177.71     16.44 o 
  -5  -5  11        0.63       -0.66     10.45 o 
  -4  -5  11      307.78      339.54     18.51 o 
  -3  -5  11      263.38      262.86     16.26 o 
  -2  -5  11        4.31        2.83      6.80 o 
  -1  -5  11       16.16       12.79      6.83 o 
   0  -5  11       61.07       45.21      7.74 o 
   1  -5  11      155.61      161.44     14.79 o 
   2  -5  11      287.11      239.01     18.11 o 
   3  -5  11        0.87       -0.66     13.13 o 
   4  -5  11        1.26       -2.03     14.37 o 
   5  -5  11       43.58       47.56     15.87 o 
   6  -5  11       49.62       44.03     18.42 o 
   7  -5  11        0.53       -3.70     17.28 o 
   8  -5  11        9.74       12.56     19.44 o 
 -10  -4  11       11.12       10.36     17.37 o 
  -9  -4  11      172.64      153.60     18.95 o 
  -8  -4  11      308.87      317.73     21.55 o 
  -7  -4  11      385.63      397.46     21.73 o 
  -6  -4  11     1007.27      961.60     32.09 o 
  -5  -4  11       51.45       60.51     11.81 o 
  -4  -4  11      487.64      498.65     21.11 o 
  -3  -4  11       22.16       11.90      8.90 o 
  -2  -4  11       71.29       80.61     14.43 o 
  -1  -4  11      327.87      309.57     11.26 o 
   0  -4  11        2.21        3.11      6.86 o 
   1  -4  11      395.37      432.82     14.39 o 
   2  -4  11       14.68       30.16      7.85 o 
   3  -4  11      132.35      133.01     16.62 o 
   4  -4  11      430.42      435.58     24.73 o 
   5  -4  11       83.55      113.36     18.64 o 
   6  -4  11      367.18      404.16     26.66 o 
   7  -4  11       90.27       81.14     20.41 o 
   8  -4  11       74.27       55.97     19.39 o 
 -11  -3  11       42.63       40.42     19.61 o 
 -10  -3  11       40.30       26.71     16.88 o 
  -9  -3  11       57.61       65.32     17.37 o 
  -8  -3  11       44.76       38.33     10.10 o 
  -7  -3  11        2.50       -1.76      8.64 o 
  -6  -3  11        2.57        1.71      8.00 o 
  -5  -3  11      169.28      158.31     14.76 o 
  -4  -3  11       10.85        7.71      9.21 o 
  -3  -3  11       53.46       66.11     11.15 o 
  -2  -3  11        1.21        2.82      6.31 o 
  -1  -3  11      187.33      197.75      9.79 o 
   0  -3  11      143.46      140.07     11.79 o 
   1  -3  11      152.45      140.52     10.09 o 
   2  -3  11      109.88      105.07      9.19 o 
   3  -3  11       63.10       44.11      8.96 o 
   4  -3  11        7.41       -0.57     12.08 o 
   5  -3  11        8.79        5.64     13.66 o 
   6  -3  11        0.01       -2.42     15.65 o 
   7  -3  11        1.52        4.72     15.69 o 
   8  -3  11        1.26       -1.59     16.53 o 
 -11  -2  11       19.54       24.95     20.10 o 
 -10  -2  11       48.52       44.78     16.40 o 
  -9  -2  11        5.71       13.02     10.25 o 
  -8  -2  11       37.73       24.66     10.15 o 
  -7  -2  11       82.29       74.59     10.05 o 
  -6  -2  11     1004.44      957.29     51.50 o 
  -5  -2  11      873.52      858.79     21.12 o 
  -4  -2  11     1096.03     1005.50     30.45 o 
  -3  -2  11      652.78      629.37     23.09 o 
  -2  -2  11       45.43       46.03      6.77 o 
  -1  -2  11      622.48      611.14     24.46 o 
   0  -2  11      111.03      119.54      8.61 o 
   1  -2  11       59.61       53.45     13.86 o 
   2  -2  11      475.75      516.06     16.36 o 
   3  -2  11       46.31       23.14      8.30 o 
   4  -2  11     1066.87     1040.42     35.21 o 
   5  -2  11      125.06      132.27     16.66 o 
   6  -2  11      348.96      312.84     22.04 o 
   7  -2  11      141.66      110.40     18.11 o 
   8  -2  11       39.42       31.38     18.56 o 
 -11  -1  11       85.04       90.44     19.48 o 
 -10  -1  11       39.98       52.18     12.59 o 
  -9  -1  11       26.84       15.25     10.71 o 
  -8  -1  11        5.00        4.80      9.41 o 
  -7  -1  11      519.79      531.36     30.65 o 
  -6  -1  11        7.23       19.06      8.29 o 
  -5  -1  11       17.15       19.39      7.57 o 
  -4  -1  11        7.66       -1.32      9.74 o 
  -3  -1  11        5.93        0.88      8.68 o 
  -2  -1  11     1037.30     1043.51     21.43 o 
  -1  -1  11       65.33       66.87      7.45 o 
   0  -1  11      599.67      595.12     39.01 o 
   1  -1  11       13.80       13.49      7.82 o 
   2  -1  11        8.00       15.20      7.38 o 
   3  -1  11      137.33      127.11     14.24 o 
   4  -1  11       14.63       15.18      8.76 o 
   5  -1  11      240.55      249.44     18.42 o 
   6  -1  11       12.12       12.47     13.49 o 
   7  -1  11        0.17        0.09     15.38 o 
   8  -1  11        7.69       10.84     17.01 o 
 -11   0  11       14.26       20.61     13.29 o 
 -10   0  11       44.71       48.12     11.97 o 
  -9   0  11       54.00       35.62     10.95 o 
  -8   0  11       64.50       58.03     10.22 o 
  -7   0  11       90.68       84.33     10.37 o 
  -6   0  11       14.12       17.50      8.29 o 
  -5   0  11      487.72      515.26     16.86 o 
  -4   0  11      722.39      809.31     20.87 o 
  -3   0  11      179.17      158.58     13.93 o 
  -2   0  11     1401.47     1431.02     26.62 o 
  -1   0  11        8.65        8.95     10.09 o 
   0   0  11     1859.05     1814.56     46.32 o 
   1   0  11        3.35       -1.63      9.74 o 
   2   0  11      272.93      327.51     18.69 o 
   3   0  11       54.20       67.61     13.71 o 
   4   0  11        4.60        2.47     11.55 o 
   5   0  11      111.21      135.35     17.19 o 
   8   0  11       48.65       38.30     17.14 o 
 -11   1  11       82.22       84.49     25.67 o 
 -10   1  11       87.66       90.38     13.11 o 
  -9   1  11      294.28      289.60     40.42 o 
  -8   1  11       92.38       99.75     10.93 o 
  -7   1  11      282.59      256.06     13.22 o 
  -6   1  11      491.17      511.20     19.30 o 
  -5   1  11      108.47      106.96     17.63 o 
  -4   1  11      217.40      210.51     19.28 o 
  -3   1  11      251.01      200.27     14.81 o 
  -2   1  11      153.83      150.25     13.71 o 
  -1   1  11      381.25      336.15     18.56 o 
   0   1  11       51.01       73.16     12.74 o 
   1   1  11      293.03      312.35     17.89 o 
   2   1  11       79.27       80.30     13.18 o 
   3   1  11      232.94      252.85     18.82 o 
   4   1  11       70.69       52.10     14.68 o 
   5   1  11        0.58       -0.88     14.81 o 
   6   1  11       50.34       57.56     17.54 o 
 -11   2  11       19.36       13.32     13.03 o 
 -10   2  11       69.23       50.28     14.39 o 
  -9   2  11       39.45       33.96     10.60 o 
  -8   2  11       94.89      108.93     11.62 o 
  -7   2  11       31.46       28.15      9.49 o 
  -6   2  11       89.17       91.71     10.22 o 
  -5   2  11       19.36       21.81      8.21 o 
  -4   2  11      141.98      136.74     10.20 o 
  -3   2  11       34.48       42.71     11.86 o 
  -2   2  11     1117.81     1129.96     34.38 o 
  -1   2  11        2.59        4.85      9.96 o 
   0   2  11      506.33      452.81     22.13 o 
   1   2  11       10.45       10.05     11.11 o 
   2   2  11      192.13      187.53     17.19 o 
   3   2  11      248.65      279.38     19.00 o 
   4   2  11       48.75       43.81     14.41 o 
   5   2  11       32.01       36.27     16.48 o 
   6   2  11       33.03       11.55     17.14 o 
   7   2  11        7.44       -4.63     17.28 o 
 -11   3  11       46.97       24.57     13.00 o 
 -10   3  11       87.30      104.33     21.71 o 
  -9   3  11      151.23      127.02     13.46 o 
  -8   3  11      555.79      529.85     19.19 o 
  -7   3  11       57.11       63.25      9.76 o 
  -6   3  11      120.48       98.32     10.39 o 
  -5   3  11      537.92      625.72     19.55 o 
  -4   3  11      289.66      293.79     14.21 o 
  -3   3  11      735.05      741.06     20.28 o 
  -2   3  11       66.13       71.22     12.61 o 
  -1   3  11       97.67       96.61     14.24 o 
   0   3  11        9.81        7.76     10.58 o 
   1   3  11       61.28       53.20     13.27 o 
   2   3  11      537.50      587.46     27.55 o 
   3   3  11      105.58      103.40     15.95 o 
   4   3  11       65.26       63.73     15.69 o 
   5   3  11       63.65       74.13     16.88 o 
   6   3  11       24.79       -6.04     16.13 o 
   7   3  11       76.18       89.87     22.08 o 
 -11   4  11        7.69       -0.82     12.69 o 
 -10   4  11        0.03       -1.99     12.02 o 
  -9   4  11        1.79        1.24     10.85 o 
  -8   4  11      115.96      127.93     11.96 o 
  -7   4  11       14.40       16.68      9.78 o 
  -6   4  11      265.93      230.43     13.20 o 
  -5   4  11       48.77       33.75      9.40 o 
  -4   4  11      146.22      132.29     10.86 o 
  -3   4  11       23.38       23.22      8.66 o 
  -2   4  11       16.73        7.93     11.72 o 
  -1   4  11        2.23        0.09     10.84 o 
   0   4  11       26.35       43.59     12.69 o 
   1   4  11        0.55       -3.53     12.34 o 
   2   4  11        6.29        9.52     13.49 o 
   3   4  11       40.41       41.91     15.29 o 
   4   4  11      143.86      175.81     20.71 o 
   5   4  11       31.67       47.03     17.45 o 
   6   4  11        4.40        9.87     18.56 o 
 -11   5  11       44.98       62.45     22.04 o 
 -10   5  11       40.86       27.43     12.52 o 
  -9   5  11      155.79      193.35     14.89 o 
  -8   5  11       26.57       18.29     10.79 o 
  -7   5  11      211.37      237.07     17.78 o 
  -6   5  11      429.30      436.16     23.16 o 
  -5   5  11      266.87      276.78     14.40 o 
  -4   5  11      376.72      396.69     15.81 o 
  -3   5  11      268.29      265.98     13.92 o 
  -2   5  11      409.21      434.96     22.52 o 
  -1   5  11      173.85      204.63     17.81 o 
   0   5  11       28.41        6.08     13.09 o 
   1   5  11       29.84        4.85     13.13 o 
   2   5  11       19.01       23.89     13.97 o 
   3   5  11       21.37       21.33     15.69 o 
   4   5  11       63.22       60.65     17.67 o 
   5   5  11       57.83       69.72     21.29 o 
   6   5  11       62.38       39.09     20.85 o 
 -10   6  11        6.24        5.11     20.27 o 
  -9   6  11       16.54       15.83     12.23 o 
  -8   6  11        0.02        2.14     11.31 o 
  -7   6  11       17.71        6.17     10.33 o 
  -6   6  11       18.47        7.92     10.42 o 
  -5   6  11       11.28       15.38      9.90 o 
  -4   6  11      204.58      188.37     13.37 o 
  -3   6  11       38.02       51.86     10.00 o 
  -2   6  11      146.58      162.50     17.50 o 
  -1   6  11        3.22        9.70     13.27 o 
   0   6  11        0.45       -7.01     14.76 o 
   1   6  11       10.44       10.31     14.63 o 
   2   6  11      147.61      116.58     18.47 o 
   3   6  11       16.98       -0.09     16.31 o 
   4   6  11        0.26       -0.97     17.72 o 
   5   6  11       19.10       20.54     19.75 o 
 -10   7  11       23.28       30.76     22.96 o 
  -9   7  11       41.96       44.51     19.08 o 
  -8   7  11       21.78       16.58     12.32 o 
  -7   7  11       81.80       95.52     19.28 o 
  -6   7  11      131.44      137.75     22.70 o 
  -5   7  11      106.38      121.88     13.22 o 
  -4   7  11      514.99      508.11     19.52 o 
  -3   7  11      415.40      439.29     18.26 o 
  -2   7  11      179.81      234.74     21.46 o 
  -1   7  11      499.56      546.78     28.34 o 
   0   7  11      236.60      264.00     21.07 o 
   1   7  11      220.74      253.07     22.04 o 
   2   7  11        3.44       -1.15     16.53 o 
   3   7  11        0.88       -9.48     16.84 o 
   4   7  11       39.73       43.94     21.95 o 
  -9   8  11        5.81        9.21     20.10 o 
  -8   8  11        3.29       -1.23     18.51 o 
  -7   8  11       18.07       12.80     12.85 o 
  -6   8  11        6.64        5.31     12.11 o 
  -5   8  11        0.48       -1.82     11.69 o 
  -4   8  11        6.96        6.34     11.41 o 
  -3   8  11       26.15       21.62     11.82 o 
  -2   8  11        0.12       -3.51     10.66 o 
  -1   8  11       12.52       13.23     11.79 o 
   0   8  11        6.44       12.03     17.63 o 
   1   8  11       24.42       54.21     18.25 o 
   2   8  11       55.06       52.32     17.94 o 
   3   8  11       13.69       -2.07     19.04 o 
  -8   9  11      118.35      114.33     23.05 o 
  -7   9  11       58.31       43.02     21.77 o 
  -6   9  11       47.03       64.25     15.67 o 
  -5   9  11       74.39       80.59     13.47 o 
  -4   9  11       32.37       37.02     15.73 o 
  -3   9  11       78.59       94.98     20.80 o 
  -2   9  11      148.39      185.52     15.94 o 
  -1   9  11      187.06      209.55     24.11 o 
   0   9  11      203.26      223.22     17.14 o 
   1   9  11       91.99      117.02     21.51 o 
   2   9  11      195.89      197.63     24.55 o 
  -7  10  11        6.03       -0.93     21.86 o 
  -6  10  11        6.06      -12.78     18.91 o 
  -5  10  11       12.46       17.76     21.42 o 
  -4  10  11        9.79       14.41     21.24 o 
  -3  10  11        1.72        7.27     20.36 o 
  -2  10  11        4.04       -4.14     13.54 o 
  -1  10  11        2.04       13.43     14.50 o 
   0  10  11        3.12        3.68     13.95 o 
   1  10  11        0.00       -6.26     21.68 o 
  -4  11  11       25.74       12.78     23.58 o 
  -3  11  11       27.64       42.84     23.40 o 
  -2  11  11       35.78       47.05     15.95 o 
  -1  11  11        7.24        3.99     17.50 o 
  -1 -13  12       61.51       61.79     25.74 o 
   0 -13  12        5.07        3.00     21.51 o 
   1 -13  12       47.48       38.78     22.92 o 
  -2 -12  12       81.05       72.72     24.37 o 
  -1 -12  12        0.16       -8.33     21.64 o 
   0 -12  12       11.51        5.24     21.38 o 
   1 -12  12       45.31       45.88     20.85 o 
   2 -12  12        2.33        7.54     19.97 o 
   3 -12  12       14.05       15.25     20.05 o 
  -2 -11  12        9.96        1.41     19.79 o 
  -1 -11  12       88.62       99.78     22.17 o 
   0 -11  12        5.26       17.98     18.03 o 
   1 -11  12       73.03       69.28     18.73 o 
   2 -11  12       41.21       43.10     21.11 o 
   3 -11  12        2.01       11.42     20.63 o 
   4 -11  12       33.59       39.23     20.63 o 
   5 -11  12      115.82      141.08     24.50 o 
  -6 -10  12       14.73        2.64     20.01 o 
  -5 -10  12       25.49       12.87     17.06 o 
  -2 -10  12        0.68        4.41     17.89 o 
  -1 -10  12      137.78      153.02     21.11 o 
   0 -10  12       46.06       32.44     18.42 o 
   1 -10  12       86.56       86.74     18.20 o 
   2 -10  12        1.22       -8.24     15.65 o 
   3 -10  12        2.38        9.61     18.91 o 
   4 -10  12       62.71       71.62     21.99 o 
   5 -10  12        1.44        9.08     22.26 o 
  -7  -9  12       38.56       52.45     20.89 o 
  -6  -9  12      129.44      107.76     20.58 o 
  -5  -9  12      106.35      113.71     19.57 o 
  -4  -9  12        2.12       -4.36     15.51 o 
  -3  -9  12       32.89       19.04     14.72 o 
  -2  -9  12      165.19      226.49     21.02 o 
  -1  -9  12      229.14      232.31     21.16 o 
   0  -9  12      224.52      239.67     21.33 o 
   1  -9  12       69.49       76.29     16.22 o 
   2  -9  12      174.06      170.61     20.98 o 
   3  -9  12      100.08       80.65     20.05 o 
   4  -9  12        3.06       -0.18     19.17 o 
   5  -9  12      145.78      102.82     20.85 o 
   6  -9  12        2.16       -2.51     19.17 o 
  -8  -8  12        0.04       -2.56     18.29 o 
  -7  -8  12        6.37       -1.37     17.98 o 
  -6  -8  12      109.35       88.81     18.78 o 
  -5  -8  12        3.93       -0.04     13.35 o 
  -4  -8  12       10.77       13.49     13.13 o 
  -3  -8  12        1.17       -0.53     13.35 o 
  -2  -8  12       31.83       35.34     10.07 o 
  -1  -8  12        0.99        5.64     13.93 o 
   0  -8  12       31.20        6.79     14.46 o 
   1  -8  12       24.49       26.44     14.37 o 
   2  -8  12        0.54       10.97     14.59 o 
   3  -8  12       50.14       28.47     15.34 o 
   4  -8  12        1.47      -10.36     17.54 o 
   5  -8  12       18.39        1.85     17.67 o 
   6  -8  12        0.31        1.63     21.11 o 
   7  -8  12        2.49       -3.13     24.11 o 
  -9  -7  12       18.84       22.52     19.66 o 
  -8  -7  12      104.90      106.26     20.98 o 
  -7  -7  12       46.91       54.92     16.92 o 
  -6  -7  12        3.17        0.31     14.72 o 
  -5  -7  12       13.60       17.67     13.49 o 
  -4  -7  12      189.48      219.31     18.29 o 
  -3  -7  12       86.43       83.87     14.15 o 
  -2  -7  12       68.37       77.94      9.55 o 
  -1  -7  12      279.14      311.15     14.79 o 
   0  -7  12       42.43       33.54     14.15 o 
   1  -7  12      187.78      241.22     18.11 o 
   2  -7  12      136.50      138.88     16.97 o 
   3  -7  12      310.04      313.63     23.40 o 
   4  -7  12      149.66      173.91     20.41 o 
   5  -7  12       20.37       39.49     18.20 o 
   6  -7  12        0.91        3.57     20.76 o 
   7  -7  12       26.44       33.76     21.60 o 
  -9  -6  12       39.83       29.44     18.78 o 
  -8  -6  12       33.98       24.59     16.66 o 
  -7  -6  12        0.73       -4.80     14.15 o 
  -6  -6  12        6.19       -6.08     12.56 o 
  -5  -6  12       30.19       38.17     14.10 o 
  -4  -6  12        4.11        3.04     11.33 o 
  -3  -6  12       17.00       21.38     11.77 o 
  -2  -6  12       48.20       44.33      8.95 o 
  -1  -6  12       16.90       14.77      8.26 o 
   0  -6  12       78.63       62.33      8.95 o 
   1  -6  12      123.00      104.90     14.41 o 
   2  -6  12       22.67       19.04     14.72 o 
   3  -6  12       18.24       -2.42     15.12 o 
   4  -6  12       70.31       52.45     18.20 o 
   5  -6  12        5.35       14.28     16.31 o 
   6  -6  12        0.15      -14.63     17.72 o 
   7  -6  12        6.03       -7.14     19.57 o 
 -10  -5  12       15.12       -3.35     20.36 o 
  -9  -5  12        3.14        2.29     16.75 o 
  -8  -5  12       60.62       89.03     18.33 o 
  -7  -5  12       20.25        2.78     13.49 o 
  -6  -5  12       67.74       41.12     13.57 o 
  -5  -5  12      203.75      213.01     16.88 o 
  -4  -5  12      127.06       98.95     14.06 o 
  -3  -5  12      280.20      304.86     17.23 o 
  -2  -5  12       63.76       62.89     10.71 o 
  -1  -5  12      106.76      128.73      9.59 o 
   0  -5  12      138.57      135.39     12.85 o 
   1  -5  12       51.91       66.95     13.13 o 
   2  -5  12      893.41      783.94     30.45 o 
   3  -5  12        2.60       -1.94     14.81 o 
   4  -5  12      318.39      344.30     23.67 o 
   5  -5  12       64.42       64.22     19.39 o 
   6  -5  12       30.56       21.24     17.59 o 
   7  -5  12       88.07       62.06     22.43 o 
 -10  -4  12       30.07       11.94     18.47 o 
  -9  -4  12       26.41        6.30     15.82 o 
  -8  -4  12       41.57       18.47     15.03 o 
  -7  -4  12       28.73       22.21     13.44 o 
  -6  -4  12       26.46       20.32     12.43 o 
  -5  -4  12        2.37       -2.95     11.68 o 
  -4  -4  12      293.82      311.69     18.38 o 
  -3  -4  12      142.73      140.60     13.35 o 
  -2  -4  12       26.38       24.65      7.65 o 
  -1  -4  12        2.48       -5.21      7.24 o 
   0  -4  12       87.97       95.69      8.94 o 
   1  -4  12      150.75      145.02     10.34 o 
   2  -4  12      101.99       92.38     14.32 o 
   3  -4  12      112.29       91.19     15.69 o 
   4  -4  12      109.06       91.85     18.11 o 
   5  -4  12        0.53       -3.92     16.79 o 
   6  -4  12        8.97       -5.95     17.81 o 
   7  -4  12        6.69        6.21     19.70 o 
 -10  -3  12       57.68       54.17     18.25 o 
  -9  -3  12       31.44       45.75     17.67 o 
  -8  -3  12       21.68       18.59     11.05 o 
  -7  -3  12        2.49        6.66      9.91 o 
  -6  -3  12        1.93       -1.76     10.97 o 
  -5  -3  12       36.01       36.71     11.55 o 
  -4  -3  12      496.93      514.69     23.14 o 
  -3  -3  12       40.19       51.35     11.86 o 
  -2  -3  12      803.55      784.78     47.80 o 
  -1  -3  12        3.93        0.96      6.87 o 
   0  -3  12      660.55      681.44     25.67 o 
   1  -3  12      220.61      220.75     17.39 o 
   2  -3  12       97.81      114.37     10.50 o 
   3  -3  12      189.32      234.56     19.17 o 
   4  -3  12       96.06      111.42     16.92 o 
   5  -3  12      483.30      431.22     26.53 o 
   6  -3  12       75.60       59.19     18.69 o 
   7  -3  12       59.86       35.83     17.54 o 
 -11  -2  12       27.09       42.75     21.60 o 
 -10  -2  12       33.09       16.57     16.57 o 
  -9  -2  12       32.49       37.54     11.76 o 
  -8  -2  12       40.52       40.22     13.27 o 
  -7  -2  12        2.72        1.29      9.53 o 
  -6  -2  12      116.21      122.76     14.76 o 
  -5  -2  12       43.62       39.58     11.37 o 
  -4  -2  12        2.16       -0.44      9.87 o 
  -3  -2  12      242.53      225.88     16.44 o 
  -2  -2  12        5.35        0.55      6.56 o 
  -1  -2  12      278.39      267.14     11.52 o 
   0  -2  12       71.75       69.65      8.21 o 
   1  -2  12      101.69       71.32     11.77 o 
   2  -2  12       90.38       91.79     21.79 o 
   3  -2  12       35.49        7.58      9.10 o 
   4  -2  12      118.19      108.47     18.03 o 
   5  -2  12       67.34       46.85     15.73 o 
   6  -2  12       13.08        5.77     14.76 o 
   7  -2  12       23.90       16.53     16.44 o 
 -11  -1  12       42.23       35.88     14.80 o 
 -10  -1  12       41.69       52.40     13.56 o 
  -9  -1  12       66.54       58.79     13.71 o 
  -8  -1  12      134.04      125.37     12.09 o 
  -7  -1  12       16.26        9.29      9.19 o 
  -6  -1  12       65.50       84.41     10.85 o 
  -5  -1  12      300.06      269.64     17.37 o 
  -4  -1  12      357.73      358.06     19.17 o 
  -3  -1  12      300.55      307.63     17.63 o 
  -2  -1  12      580.98      540.04     31.49 o 
  -1  -1  12      720.30      741.68     18.98 o 
   0  -1  12      366.32      385.71     25.19 o 
   1  -1  12      719.59      708.28     33.30 o 
   2  -1  12      155.17      183.98     11.61 o 
   3  -1  12       94.80      104.14     11.33 o 
   4  -1  12      161.12      142.36     12.34 o 
   5  -1  12        5.20       26.31     13.75 o 
   6  -1  12      179.11      170.83     20.01 o 
   7  -1  12       15.66       13.09     15.56 o 
 -11   0  12       11.53       18.88     13.45 o 
 -10   0  12       43.61       38.51     12.45 o 
  -9   0  12       51.12       58.95     11.72 o 
  -8   0  12      137.63      130.99     16.66 o 
  -7   0  12      266.37      293.75     22.06 o 
  -6   0  12      423.40      484.28     23.27 o 
  -5   0  12      387.90      424.87     34.95 o 
  -4   0  12       36.24       29.22     11.02 o 
  -3   0  12      773.38      799.85     29.00 o 
  -2   0  12      105.91      112.16     12.54 o 
  -1   0  12     1459.81     1498.86     29.01 o 
   0   0  12      337.19      369.12     19.39 o 
   1   0  12       22.02       16.62     12.34 o 
   2   0  12      214.59      196.00     16.62 o 
   3   0  12       25.39       10.71     13.57 o 
   4   0  12      101.17      107.01     17.23 o 
   5   0  12       70.74       65.89     17.45 o 
   7   0  12       42.74       24.33     15.34 o 
 -11   1  12       22.31       16.96     13.92 o 
 -10   1  12       92.04       86.46     13.70 o 
  -9   1  12        5.02        3.95     11.61 o 
  -8   1  12      190.34      193.33     14.87 o 
  -7   1  12       60.83       49.65      9.98 o 
  -6   1  12        1.93        1.90      8.47 o 
  -5   1  12       46.62       46.89      9.94 o 
  -4   1  12       17.03       18.20     11.24 o 
  -3   1  12      174.17      149.19     14.63 o 
  -2   1  12        3.20        3.35     10.49 o 
  -1   1  12        2.60       -0.84     10.23 o 
   0   1  12       61.37       52.84     13.53 o 
   1   1  12      125.00      113.84     15.47 o 
   2   1  12      360.49      364.00     20.71 o 
   3   1  12       74.71       99.30     15.73 o 
   4   1  12      404.17      384.54     23.71 o 
   5   1  12      115.54      162.90     20.32 o 
   6   1  12       19.95       19.83     17.81 o 
 -11   2  12        8.37       13.49     13.98 o 
 -10   2  12       11.44        9.00     13.18 o 
  -9   2  12      180.70      163.54     20.56 o 
  -8   2  12       51.82       51.83     11.28 o 
  -7   2  12      351.75      349.56     16.20 o 
  -6   2  12      103.47       89.48     10.87 o 
  -5   2  12      149.80      170.42     12.64 o 
  -4   2  12      651.40      687.88     20.30 o 
  -3   2  12      265.23      228.65     17.23 o 
  -2   2  12      176.12      157.52     15.47 o 
  -1   2  12       89.77      105.12     14.54 o 
   0   2  12       22.60       26.05     13.35 o 
   1   2  12      217.79      221.87     17.98 o 
   2   2  12       65.31       69.99     16.00 o 
   3   2  12      101.06      121.20     16.88 o 
   4   2  12       16.66        1.10     14.76 o 
   5   2  12       62.81       49.27     16.79 o 
   6   2  12       47.43       30.41     19.79 o 
 -11   3  12        1.85       -5.01     14.19 o 
 -10   3  12       30.53       12.24     12.91 o 
  -9   3  12        0.25       -0.59     11.52 o 
  -8   3  12      100.42       94.94     12.00 o 
  -7   3  12       96.57      105.93     12.02 o 
  -6   3  12      369.91      388.30     16.63 o 
  -5   3  12      415.96      366.35     15.89 o 
  -4   3  12       57.28       52.83      9.94 o 
  -3   3  12       25.94       14.90     12.12 o 
  -2   3  12       49.22       65.76     13.49 o 
  -1   3  12      275.38      275.06     19.83 o 
   0   3  12       57.93       65.14     15.07 o 
   1   3  12       15.99       16.44     14.41 o 
   2   3  12      293.18      318.65     22.74 o 
   3   3  12       74.39       92.20     18.16 o 
   4   3  12       91.05       99.52     19.44 o 
   5   3  12      148.12      136.10     20.45 o 
   6   3  12       55.02       60.38     20.10 o 
 -10   4  12       86.72      119.90     15.11 o 
  -9   4  12       98.55       96.06     14.23 o 
  -8   4  12        8.41       22.72     16.88 o 
  -7   4  12      249.25      231.45     14.27 o 
  -6   4  12      292.10      324.04     44.43 o 
  -5   4  12      352.83      381.04     16.69 o 
  -4   4  12      268.74      262.01     14.49 o 
  -3   4  12      482.33      461.94     23.58 o 
  -2   4  12      131.83      155.36     16.70 o 
  -1   4  12      571.65      601.17     27.68 o 
   0   4  12        3.01       12.25     13.05 o 
   1   4  12      624.50      696.67     30.50 o 
   2   4  12      143.52      133.28     18.29 o 
   3   4  12        8.75       20.45     15.51 o 
   4   4  12       81.36       69.15     18.42 o 
   5   4  12        5.33        4.41     17.72 o 
 -10   5  12        3.77       -9.30     13.18 o 
  -9   5  12        1.18        5.22     12.24 o 
  -8   5  12       42.79       36.73     12.87 o 
  -7   5  12        6.84       11.09     11.92 o 
  -6   5  12       50.86       58.18     12.01 o 
  -5   5  12        0.20       -3.37     10.41 o 
  -4   5  12       68.45       76.77     11.29 o 
  -3   5  12      118.37      132.18     17.19 o 
  -2   5  12       83.58       83.52     15.78 o 
  -1   5  12        1.43       -0.40     13.49 o 
   0   5  12       61.46       59.06     16.00 o 
   1   5  12        1.88        1.50     14.85 o 
   2   5  12        0.94        0.84     15.34 o 
   3   5  12       48.45       23.62     16.22 o 
   4   5  12       56.70       53.77     20.98 o 
   5   5  12        2.35        3.31     20.98 o 
 -10   6  12       38.31       27.19     21.68 o 
  -9   6  12       53.22       51.46     14.13 o 
  -8   6  12       84.33       84.79     14.16 o 
  -7   6  12      177.07      182.25     18.25 o 
  -6   6  12       55.33       51.50     13.12 o 
  -5   6  12      335.49      346.47     18.22 o 
  -4   6  12      131.70      112.96     12.79 o 
  -3   6  12      208.36      236.59     19.52 o 
  -2   6  12      219.70      208.42     20.14 o 
  -1   6  12      269.33      269.86     22.65 o 
   0   6  12      444.05      485.78     26.40 o 
   1   6  12       86.94       72.19     17.89 o 
   2   6  12      104.89      105.64     19.92 o 
   3   6  12       32.89       23.14     18.11 o 
   4   6  12       33.25       22.87     21.60 o 
  -9   7  12        0.47        1.72     20.54 o 
  -8   7  12       14.02       11.04     13.88 o 
  -7   7  12       16.19        0.58     12.73 o 
  -6   7  12        0.21        3.74     11.29 o 
  -5   7  12        6.92       -1.06     12.40 o 
  -4   7  12       23.77       16.58     11.83 o 
  -3   7  12        0.07       -1.28     14.63 o 
  -2   7  12        1.66      -11.11     16.53 o 
  -1   7  12       22.39       11.15     16.18 o 
   0   7  12        5.01        4.85     16.53 o 
   1   7  12        4.48        1.63     18.73 o 
   2   7  12        3.01       10.58     18.47 o 
   3   7  12        8.26        4.89     21.02 o 
  -8   8  12       36.88       38.39     23.05 o 
  -7   8  12      169.34      209.30     18.47 o 
  -6   8  12       26.13       28.68     13.91 o 
  -5   8  12       71.32       67.86     13.60 o 
  -4   8  12       74.70       55.22     14.23 o 
  -3   8  12       78.23      117.10     21.42 o 
  -2   8  12      213.16      267.84     23.18 o 
  -1   8  12       85.73       95.73     18.78 o 
   0   8  12      114.09      136.50     20.76 o 
   1   8  12      133.84      133.10     20.89 o 
   2   8  12       83.77       80.26     23.58 o 
  -7   9  12        0.06        5.42     20.71 o 
  -6   9  12        0.26        2.12     15.38 o 
  -5   9  12       13.20        9.79     15.23 o 
  -4   9  12        0.44       -6.33     14.42 o 
  -3   9  12        0.05        6.70     18.78 o 
  -2   9  12        8.63       16.18     20.41 o 
  -1   9  12       38.00       33.80     19.52 o 
   0   9  12        0.48       -5.55     19.26 o 
   1   9  12        0.22       12.83     22.30 o 
  -6  10  12       20.22       13.35     24.37 o 
  -5  10  12       39.15       12.34     23.45 o 
  -4  10  12       53.35       51.65     23.67 o 
  -3  10  12       43.25       33.32     22.21 o 
  -2  10  12       28.35       47.11     21.29 o 
  -1  10  12       57.08       51.43     23.80 o 
  -1 -12  13        0.41       -8.20     23.45 o 
   0 -12  13        7.32        4.89     23.40 o 
   1 -12  13        1.83        2.20     23.58 o 
   2 -12  13        0.32       -0.04     20.94 o 
  -1 -11  13        4.13       13.80     21.60 o 
   0 -11  13      188.39      157.83     24.77 o 
   1 -11  13       21.63       17.59     21.42 o 
   2 -11  13        0.35        7.27     21.55 o 
   3 -11  13       17.15       19.30     23.23 o 
  -6 -10  13       71.91       96.57     23.27 o 
  -5 -10  13      136.90      154.13     21.46 o 
  -1 -10  13       96.96       83.48     21.07 o 
   0 -10  13       57.99       71.36     18.91 o 
   1 -10  13      110.78      133.37     20.45 o 
   2 -10  13       13.45        2.64     17.85 o 
   3 -10  13       40.79       51.74     20.01 o 
   4 -10  13       16.63       25.08     23.14 o 
  -7  -9  13        4.14        1.81     17.98 o 
  -6  -9  13       18.71       32.83     20.19 o 
  -5  -9  13       81.01       71.49     19.66 o 
  -4  -9  13        5.62        3.79     16.88 o 
  -1  -9  13       17.36       32.22     17.94 o 
   0  -9  13       10.80        8.68     15.51 o 
   1  -9  13       71.29       83.56     17.63 o 
   2  -9  13       53.64       36.89     17.54 o 
   3  -9  13       16.56       29.57     20.23 o 
   4  -9  13       22.62        4.10     21.64 o 
   5  -9  13       16.91       40.72     22.83 o 
  -7  -8  13       61.01       45.57     20.27 o 
  -6  -8  13        5.65        3.88     17.50 o 
  -5  -8  13        3.22        1.72     14.59 o 
  -4  -8  13       53.04       37.68     15.03 o 
  -3  -8  13      214.91      225.92     19.61 o 
  -1  -8  13      101.86      106.13     17.63 o 
   0  -8  13       87.17       80.61     17.63 o 
   1  -8  13       18.38       21.33     17.19 o 
   2  -8  13        1.68        4.58     17.67 o 
   3  -8  13       10.13        4.89     17.59 o 
   4  -8  13       44.78       29.04     18.38 o 
   5  -8  13        3.54       -0.75     21.77 o 
   6  -8  13        6.35       17.54     22.39 o 
  -8  -7  13        1.02       -1.41     17.94 o 
  -7  -7  13        4.96        8.64     17.81 o 
  -6  -7  13       15.43        8.29     14.90 o 
  -5  -7  13       56.52       49.72     16.35 o 
  -4  -7  13       76.29       59.06     14.02 o 
  -3  -7  13        6.33        3.75     13.27 o 
  -2  -7  13       24.78       15.95     13.35 o 
  -1  -7  13        7.06       -0.57     13.88 o 
   0  -7  13       15.91       13.75     15.21 o 
   1  -7  13        1.60      -14.68     14.68 o 
   2  -7  13      394.26      325.40     22.57 o 
   3  -7  13       64.44       56.59     17.28 o 
   4  -7  13        6.04       -2.16     17.06 o 
   5  -7  13        1.06       -8.73     18.51 o 
   6  -7  13        5.69       -6.35     19.83 o 
  -9  -6  13        1.80        0.35     20.01 o 
  -8  -6  13        1.72        3.57     17.85 o 
  -7  -6  13       34.32       27.99     17.01 o 
  -6  -6  13       28.68       26.80     14.76 o 
  -5  -6  13       85.58       88.02     15.34 o 
  -4  -6  13      298.43      351.62     21.38 o 
  -3  -6  13      201.48      206.84     16.44 o 
  -2  -6  13      583.61      627.70     25.92 o 
  -1  -6  13      246.06      245.36     12.51 o 
   0  -6  13      114.33      123.85     15.43 o 
   1  -6  13      529.65      510.95     27.15 o 
   2  -6  13      202.12      214.99     20.98 o 
   3  -6  13      404.61      389.35     26.40 o 
   4  -6  13       17.56       26.40     17.23 o 
   5  -6  13       13.12       26.71     19.04 o 
   6  -6  13       24.85       29.31     23.01 o 
  -9  -5  13       28.36       25.96     19.48 o 
  -8  -5  13       39.30       20.49     16.66 o 
  -7  -5  13        0.51        1.23     15.47 o 
  -6  -5  13       14.93       10.75     14.46 o 
  -5  -5  13        2.29       -1.28     11.42 o 
  -4  -5  13       18.28        9.78     12.78 o 
  -3  -5  13       40.84       29.00     12.87 o 
  -2  -5  13        9.44       -0.22     10.62 o 
  -1  -5  13      196.29      187.72     11.52 o 
   0  -5  13        1.33        5.41      8.78 o 
   1  -5  13       50.70       45.00     13.93 o 
   2  -5  13      100.78       83.03     15.87 o 
   3  -5  13       54.67       49.05     16.26 o 
   4  -5  13        9.86        3.44     18.07 o 
   5  -5  13       13.68       10.62     19.83 o 
   6  -5  13        5.24       -9.17     18.38 o 
 -10  -4  13       24.14       28.69     21.16 o 
  -9  -4  13       12.50        6.30     15.78 o 
  -8  -4  13        4.47       -6.96     13.84 o 
  -7  -4  13       51.88       64.13     16.70 o 
  -6  -4  13       81.90       75.63     15.03 o 
  -5  -4  13      159.49      156.64     16.92 o 
  -4  -4  13      154.97      145.40     15.16 o 
  -3  -4  13       83.38       78.80     12.87 o 
  -2  -4  13      225.25      229.36     16.09 o 
  -1  -4  13      428.55      462.47     18.22 o 
   0  -4  13      229.61      225.51     18.60 o 
   1  -4  13     1156.18     1143.69     31.20 o 
   2  -4  13       93.52      118.60     16.40 o 
   3  -4  13       86.71      102.52     17.19 o 
   4  -4  13       82.69       98.95     20.05 o 
   5  -4  13        8.97        7.10     17.10 o 
   6  -4  13      192.78      219.40     23.62 o 
   7  -4  13       16.69       13.27     19.57 o 
 -10  -3  13       32.17       26.88     20.32 o 
  -9  -3  13       21.47       10.05     16.57 o 
  -8  -3  13       73.38       75.78     13.55 o 
  -7  -3  13      351.90      363.52     22.43 o 
  -6  -3  13        4.07       -4.89     12.38 o 
  -5  -3  13      581.72      599.31     25.78 o 
  -4  -3  13        7.56        8.95     12.03 o 
  -3  -3  13        6.51       12.78     10.93 o 
  -2  -3  13        5.10       12.08     11.77 o 
  -1  -3  13        0.09       -4.13      7.77 o 
   0  -3  13       86.01       90.83      9.80 o 
   1  -3  13        9.26        2.51      8.47 o 
   2  -3  13       41.45       28.74      9.64 o 
   3  -3  13        0.29        2.42     13.71 o 
   4  -3  13        0.05       -2.07     16.79 o 
   5  -3  13       43.96       52.80     19.44 o 
   6  -3  13        7.90       11.11     17.06 o 
   7  -3  13        5.94       10.00     20.45 o 
 -10  -2  13       64.69       51.26     20.45 o 
  -9  -2  13       11.95        9.82     13.07 o 
  -8  -2  13      132.63      125.85     29.68 o 
  -7  -2  13       18.64       20.86     10.89 o 
  -6  -2  13        1.92        5.07     12.43 o 
  -5  -2  13      242.64      287.67     19.52 o 
  -4  -2  13       10.31       12.12     10.49 o 
  -3  -2  13      852.17      816.95     29.00 o 
  -2  -2  13      105.57      113.27     13.97 o 
  -1  -2  13      217.12      245.95     17.48 o 
   0  -2  13     1231.81     1233.03     29.57 o 
   1  -2  13      376.99      371.74     14.77 o 
   2  -2  13      464.23      500.19     18.07 o 
   3  -2  13      250.89      277.43     15.09 o 
   4  -2  13      150.33      152.10     19.13 o 
   5  -2  13       57.95       65.19     19.13 o 
   6  -2  13       14.41       17.41     18.69 o 
 -10  -1  13       33.35       32.94     14.70 o 
  -9  -1  13       13.14        6.84     12.79 o 
  -8  -1  13       15.35        9.26     11.25 o 
  -7  -1  13      325.18      319.23     16.31 o 
  -6  -1  13      149.35      126.26     22.26 o 
  -5  -1  13      875.75      849.48     31.51 o 
  -4  -1  13       93.24      110.40     14.32 o 
  -3  -1  13       17.78       16.92     11.59 o 
  -2  -1  13      339.95      325.57     19.08 o 
  -1  -1  13       20.76       21.40      8.79 o 
   0  -1  13       57.85       68.86      9.80 o 
   1  -1  13       92.32       84.33     10.34 o 
   2  -1  13       27.58       21.42      9.78 o 
   3  -1  13       49.65       50.13     11.41 o 
   4  -1  13        5.22       11.38     11.25 o 
   5  -1  13        0.97       -0.66     16.26 o 
   6  -1  13        0.02        1.90     17.19 o 
 -10   0  13        5.77        0.01     12.84 o 
  -9   0  13       66.84       53.72     13.02 o 
  -8   0  13       54.37       57.07     12.69 o 
  -7   0  13      100.18      108.69     12.95 o 
  -6   0  13       13.32        8.16      9.39 o 
  -5   0  13        2.29        2.12     12.08 o 
  -4   0  13       14.79       -0.84     12.47 o 
  -3   0  13      107.99      107.41     14.37 o 
  -2   0  13      353.95      345.36     19.97 o 
  -1   0  13       60.23       71.57      9.96 o 
   0   0  13      193.21      186.46     12.06 o 
   1   0  13      106.78      138.22     15.91 o 
   2   0  13      257.30      261.62     20.19 o 
   3   0  13      580.46      495.52     25.92 o 
   4   0  13      193.70      145.13     18.38 o 
   6   0  13       43.09       62.28     18.42 o 
 -10   1  13        0.72        2.13     12.99 o 
  -9   1  13      113.93      103.90     13.66 o 
  -8   1  13      198.50      186.68     19.57 o 
  -7   1  13       50.60       51.86     11.11 o 
  -6   1  13        2.64        1.70     10.16 o 
  -5   1  13        0.92      -10.34      9.31 o 
  -4   1  13      248.10      222.09     18.82 o 
  -3   1  13     1012.00      970.24     33.45 o 
  -2   1  13       17.55        4.50     11.94 o 
  -1   1  13      234.95      237.03     18.95 o 
   0   1  13       56.39       58.13     15.16 o 
   1   1  13      121.86      117.94     17.14 o 
   2   1  13       19.64        6.66     13.66 o 
   3   1  13        4.99       -0.22     14.63 o 
   4   1  13      113.02      107.98     19.61 o 
   5   1  13       11.70       15.25     19.00 o 
 -10   2  13        9.10       16.50     14.10 o 
  -9   2  13       38.09       33.28     12.91 o 
  -8   2  13       20.49       23.87     11.32 o 
  -7   2  13       81.32       80.78     12.03 o 
  -6   2  13      543.70      553.55     59.28 o 
  -5   2  13      317.39      337.79     16.50 o 
  -4   2  13       70.60       86.56     15.12 o 
  -3   2  13       80.20       80.08     14.02 o 
  -2   2  13        6.02        5.20     12.08 o 
  -1   2  13      343.35      388.64     23.14 o 
   0   2  13       68.59       87.84     15.47 o 
   1   2  13      224.07      224.60     19.70 o 
   2   2  13      351.74      364.49     23.14 o 
   3   2  13      176.33      187.23     21.42 o 
   4   2  13      338.19      343.55     25.74 o 
   5   2  13       41.57       20.89     19.66 o 
 -10   3  13       66.14       90.60     15.30 o 
  -9   3  13       90.95       97.06     14.97 o 
  -8   3  13       67.37       52.48     13.16 o 
  -7   3  13      234.83      247.46     15.80 o 
  -6   3  13      280.20      247.78     21.55 o 
  -5   3  13      544.63      604.00     21.75 o 
  -4   3  13       36.57       39.67     14.24 o 
  -3   3  13      288.44      286.52     20.49 o 
  -2   3  13      298.11      302.39     20.80 o 
  -1   3  13       98.76       95.55     16.09 o 
   0   3  13       71.24       64.52     15.82 o 
   1   3  13       68.46       87.35     16.35 o 
   2   3  13      394.17      375.95     24.46 o 
   3   3  13      113.01       91.63     18.51 o 
   4   3  13        0.65        3.22     18.73 o 
   5   3  13       11.11       13.27     20.67 o 
 -10   4  13        0.72       -6.13     14.59 o 
  -9   4  13        6.53        5.35     13.29 o 
  -8   4  13       16.92       11.08     12.42 o 
  -7   4  13       30.29       29.91     12.23 o 
  -6   4  13        5.16       -2.69     11.63 o 
  -5   4  13       24.25       23.18     10.83 o 
  -4   4  13        6.37       17.28     14.32 o 
  -3   4  13       39.98       42.84     15.07 o 
  -2   4  13       26.94       29.31     14.06 o 
  -1   4  13       17.67       14.68     14.68 o 
   0   4  13       80.78       85.77     17.32 o 
   1   4  13        5.78        2.82     15.73 o 
   2   4  13        3.74        3.88     16.57 o 
   3   4  13        1.67        6.66     17.72 o 
   4   4  13       93.04      106.61     21.07 o 
  -9   5  13      100.86       83.43     15.34 o 
  -8   5  13       23.82       30.83     12.94 o 
  -7   5  13      252.56      252.05     23.84 o 
  -6   5  13      128.42      153.58     14.90 o 
  -5   5  13      321.18      354.28     26.86 o 
  -4   5  13      195.08      222.70     20.71 o 
  -3   5  13        6.46        7.18     15.25 o 
  -2   5  13      188.76      217.06     20.89 o 
  -1   5  13      111.87      114.77     19.39 o 
   0   5  13      158.93      166.55     20.45 o 
   1   5  13      126.23      134.87     21.29 o 
   2   5  13       48.83       32.79     17.37 o 
   3   5  13       46.47       41.03     19.75 o 
   4   5  13       12.57        0.66     20.36 o 
  -9   6  13       10.92        9.09     14.58 o 
  -8   6  13        0.01       -1.65     14.42 o 
  -7   6  13        1.03       -0.99     12.40 o 
  -6   6  13        1.80       -8.63     12.10 o 
  -5   6  13       14.10       11.49     13.14 o 
  -4   6  13      130.06      147.65     14.79 o 
  -3   6  13       30.48       20.98     15.51 o 
  -2   6  13       79.43       69.15     17.81 o 
  -1   6  13       10.48       19.08     16.53 o 
   0   6  13       42.73       65.67     19.92 o 
   1   6  13       16.58        6.35     19.08 o 
   2   6  13       23.66       30.45     19.83 o 
   3   6  13       52.69       56.33     23.18 o 
  -8   7  13       33.61       29.67     15.29 o 
  -7   7  13       30.78       35.09     15.58 o 
  -6   7  13       60.35       65.02     18.29 o 
  -5   7  13      101.17      120.50     19.15 o 
  -4   7  13      147.35      161.93     22.87 o 
  -3   7  13      332.96      329.58     25.56 o 
  -2   7  13       83.57      108.47     21.46 o 
  -1   7  13      192.57      299.00     24.73 o 
   0   7  13       33.46       21.07     18.60 o 
   1   7  13      109.48      104.81     22.04 o 
   2   7  13       47.12       58.27     21.46 o 
  -7   8  13        2.23       10.13     15.47 o 
  -6   8  13        8.10       19.73     14.49 o 
  -5   8  13        2.09        2.09     14.16 o 
  -4   8  13       10.77       13.22     19.35 o 
  -3   8  13        1.15        0.71     18.38 o 
  -2   8  13        2.76       -2.69     17.63 o 
  -1   8  13        5.99        8.95     20.45 o 
   0   8  13        0.60        6.96     19.22 o 
   1   8  13       14.84        5.86     21.11 o 
  -6   9  13       26.12       20.96     16.36 o 
  -5   9  13       92.26      106.32     17.98 o 
  -4   9  13       35.61       33.14     23.27 o 
  -3   9  13       75.84      138.04     25.34 o 
  -2   9  13       75.95       59.37     23.80 o 
  -1   9  13       77.67      103.35     25.25 o 
  -1 -11  14        6.79        8.15     22.87 o 
   0 -11  14       45.60       75.15     24.64 o 
   1 -11  14        7.20        5.55     22.96 o 
  -1 -10  14       23.99       36.54     19.39 o 
   0 -10  14        5.86       -4.28     18.38 o 
   1 -10  14        0.23       -4.54     20.27 o 
   2 -10  14        1.06       -3.13     21.42 o 
   3 -10  14       26.53       26.62     21.55 o 
  -6  -9  14       60.87       75.15     20.76 o 
  -5  -9  14       35.26       46.10     18.60 o 
  -1  -9  14       37.44       30.72     19.57 o 
   0  -9  14       18.74       21.11     19.04 o 
   1  -9  14       24.63       11.59     19.66 o 
   2  -9  14        1.93       11.72     18.69 o 
   3  -9  14       16.53       27.99     22.79 o 
   4  -9  14       31.25       34.25     22.70 o 
  -7  -8  14        3.10        3.09     20.10 o 
  -6  -8  14        0.52       -0.48     18.51 o 
  -5  -8  14       49.55       46.89     18.51 o 
  -4  -8  14       26.73       24.20     15.34 o 
  -1  -8  14        9.29        9.08     16.88 o 
   0  -8  14       19.52       31.51     16.35 o 
   1  -8  14        0.42       10.84     18.47 o 
   2  -8  14       39.70       48.44     19.08 o 
   3  -8  14      216.56      160.74     21.73 o 
   4  -8  14        1.30       -9.83     21.68 o 
   5  -8  14       17.99       19.22     24.86 o 
  -7  -7  14       40.10       34.69     18.25 o 
  -6  -7  14       54.78       57.08     17.01 o 
  -5  -7  14       52.31       17.94     16.44 o 
  -4  -7  14      110.31      105.95     16.40 o 
  -3  -7  14      589.82      636.73     29.00 o 
  -2  -7  14      222.03      218.69     18.82 o 
  -1  -7  14      299.82      292.69     22.65 o 
   0  -7  14        2.54       -5.47     16.48 o 
   1  -7  14       78.11       80.70     16.88 o 
   2  -7  14      222.58      187.62     22.57 o 
   3  -7  14      334.10      345.76     26.00 o 
   4  -7  14      165.41      173.56     23.84 o 
   5  -7  14       14.58       10.27     23.84 o 
  -8  -6  14        9.99       18.11     18.20 o 
  -7  -6  14        0.17       -0.18     16.35 o 
  -6  -6  14       36.71       42.05     16.18 o 
  -5  -6  14       13.81       16.88     14.68 o 
  -4  -6  14       14.92       13.13     13.66 o 
  -3  -6  14        2.82       -3.35     13.71 o 
  -2  -6  14       12.78        6.17     13.57 o 
  -1  -6  14      153.59      138.76     12.30 o 
   0  -6  14       45.43       46.67     16.35 o 
   1  -6  14       26.75       20.67     14.99 o 
   2  -6  14       85.59       55.27     18.86 o 
   3  -6  14       43.97       14.68     17.28 o 
   4  -6  14       17.94       18.73     21.24 o 
   5  -6  14        0.09        0.13     20.32 o 
  -8  -5  14       34.47       31.16     18.07 o 
  -7  -5  14      169.28      172.81     21.20 o 
  -6  -5  14       28.84       20.19     14.85 o 
  -5  -5  14      368.87      397.37     22.70 o 
  -4  -5  14       41.52       34.86     14.76 o 
  -3  -5  14      148.32      144.17     16.79 o 
  -2  -5  14       58.28       64.57     14.54 o 
  -1  -5  14      303.24      296.68     14.08 o 
   0  -5  14      328.38      351.44     21.73 o 
   1  -5  14       84.38      121.11     18.69 o 
   2  -5  14       51.82       66.82     16.84 o 
   3  -5  14        8.70       13.13     16.31 o 
   4  -5  14       10.56       -1.59     17.32 o 
   5  -5  14       55.31       47.95     19.92 o 
  -9  -4  14       43.65       24.77     17.76 o 
  -8  -4  14       60.69       51.74     17.50 o 
  -7  -4  14       24.86       10.84     15.07 o 
  -6  -4  14       58.21       45.26     14.50 o 
  -5  -4  14       33.22        8.02     14.46 o 
  -4  -4  14       11.50       11.06     12.74 o 
  -3  -4  14      152.31      114.37     14.76 o 
  -2  -4  14       17.65        6.66     12.87 o 
  -1  -4  14       29.94       27.54      9.54 o 
   0  -4  14       14.58       20.48     10.14 o 
   1  -4  14        0.48        9.56     14.02 o 
   2  -4  14       24.40       23.93     17.10 o 
   3  -4  14        0.32       -7.05     17.67 o 
   4  -4  14        7.28        5.51     17.32 o 
   5  -4  14       11.47        0.00     20.54 o 
   6  -4  14        1.38        4.54     19.66 o 
  -9  -3  14       59.29      119.40     20.63 o 
  -8  -3  14       14.21       22.13     16.53 o 
  -7  -3  14      244.50      216.93     21.20 o 
  -6  -3  14       36.10       56.11     15.03 o 
  -5  -3  14      294.21      243.11     19.13 o 
  -4  -3  14      218.65      203.58     17.14 o 
  -3  -3  14      126.96      114.20     16.04 o 
  -2  -3  14      312.54      332.14     20.71 o 
  -1  -3  14      157.80      180.13     14.46 o 
   0  -3  14      216.31      239.53     13.70 o 
   1  -3  14      436.52      406.28     43.48 o 
   2  -3  14       18.39       -0.09     16.31 o 
   3  -3  14      123.30      132.22     18.91 o 
   4  -3  14        7.80        7.45     16.57 o 
   5  -3  14      105.95       87.09     22.17 o 
   6  -3  14       51.36       43.94     22.35 o 
  -9  -2  14        2.55       10.12     13.29 o 
  -8  -2  14        5.01        5.95     12.00 o 
  -7  -2  14       25.41       27.99     14.85 o 
  -6  -2  14      356.58      310.01     21.20 o 
  -5  -2  14        0.50        1.85     12.65 o 
  -4  -2  14       12.06        2.64     12.38 o 
  -3  -2  14        1.58       -0.40     11.77 o 
  -2  -2  14        1.17        4.80     13.09 o 
  -1  -2  14       55.90       61.60     14.57 o 
   0  -2  14       14.65        8.27      9.27 o 
   1  -2  14       25.17        6.87      9.82 o 
   2  -2  14        0.28       -5.64     10.21 o 
   3  -2  14       45.22       32.22     16.35 o 
   4  -2  14       97.30       82.33     20.27 o 
   5  -2  14        0.00       -9.04     17.10 o 
   6  -2  14        0.75        1.81     17.94 o 
 -10  -1  14       20.35        9.43     14.25 o 
  -9  -1  14       35.42       25.16     13.30 o 
  -8  -1  14       36.48       44.67     12.43 o 
  -7  -1  14       53.82       51.38     12.27 o 
  -6  -1  14       40.63       55.44     15.07 o 
  -5  -1  14      198.06      193.35     18.95 o 
  -4  -1  14       72.74       54.43     14.37 o 
  -3  -1  14      367.80      379.43     22.48 o 
  -2  -1  14       80.28       69.95     15.25 o 
  -1  -1  14      504.26      572.76     19.11 o 
   0  -1  14      209.12      223.49     13.44 o 
   1  -1  14      134.72      122.86     12.17 o 
   2  -1  14      292.43      345.87     39.51 o 
   3  -1  14       65.97       61.79     12.85 o 
   4  -1  14      197.92      229.36     21.42 o 
   5  -1  14        5.65        5.24     16.00 o 
 -10   0  14       30.98       27.13     15.24 o 
  -9   0  14       28.48       42.99     13.58 o 
  -8   0  14      103.49      106.75     23.47 o 
  -7   0  14       50.23       47.85     11.94 o 
  -6   0  14       29.08       32.57     14.46 o 
  -5   0  14       18.90       20.19     14.85 o 
  -4   0  14       71.64       69.28     14.99 o 
  -3   0  14       12.48       -4.19     12.30 o 
  -2   0  14       49.79       57.08     14.28 o 
  -1   0  14        1.59       -4.42      9.20 o 
   0   0  14       30.40       39.15     10.36 o 
   1   0  14        0.24        3.02      9.69 o 
   2   0  14        1.38       -1.40     10.03 o 
   3   0  14        7.51        8.90     11.36 o 
   4   0  14        4.79        3.88     12.01 o 
   5   0  14       15.40        7.45     15.69 o 
 -10   1  14       18.05       11.26     15.41 o 
  -9   1  14       47.30       45.12     14.76 o 
  -8   1  14       72.39       78.52     13.22 o 
  -7   1  14       54.66       77.12     12.55 o 
  -6   1  14        7.26        5.81     10.88 o 
  -5   1  14      234.98      211.64     19.57 o 
  -4   1  14        3.47       -3.31     13.18 o 
  -3   1  14      132.16      119.35     17.45 o 
  -2   1  14       83.15       74.70     15.12 o 
  -1   1  14       67.10       65.36     16.13 o 
   0   1  14      273.31      316.01     22.87 o 
   1   1  14       20.42       22.79     15.29 o 
   2   1  14      241.82      253.16     22.79 o 
   3   1  14      161.06      163.07     21.46 o 
   4   1  14      103.63      149.76     21.20 o 
   5   1  14       63.72       46.32     20.05 o 
 -10   2  14       72.37       59.90     16.46 o 
  -9   2  14       37.24       51.13     14.52 o 
  -8   2  14      130.88      135.96     27.61 o 
  -7   2  14      121.41      127.88     13.88 o 
  -6   2  14      144.67      150.92     14.04 o 
  -5   2  14      158.15      154.52     18.60 o 
  -4   2  14      324.24      306.05     21.82 o 
  -3   2  14       32.98       10.75     14.68 o 
  -2   2  14      253.78      204.99     20.36 o 
  -1   2  14       11.41       14.63     14.59 o 
   0   2  14        3.26       -4.28     14.63 o 
   1   2  14      161.42      155.27     19.70 o 
   2   2  14       32.20       43.32     16.70 o 
   3   2  14      283.40      257.08     24.37 o 
   4   2  14        0.29       -2.42     18.38 o 
  -9   3  14       45.81       39.20     15.16 o 
  -8   3  14        8.99       11.51     13.08 o 
  -7   3  14       73.74       45.89     12.89 o 
  -6   3  14      121.55      142.98     17.43 o 
  -5   3  14        0.59        1.59     13.93 o 
  -4   3  14       87.20       94.49     17.10 o 
  -3   3  14        0.67       -4.72     14.99 o 
  -2   3  14      103.27      138.39     19.39 o 
  -1   3  14       34.04       29.62     15.87 o 
   0   3  14       47.63       71.62     18.69 o 
   1   3  14      122.00      174.14     20.71 o 
   2   3  14        1.84        3.83     16.79 o 
   3   3  14        7.54       11.55     18.16 o 
   4   3  14       34.51       33.28     22.35 o 
  -9   4  14       29.06       31.76     15.05 o 
  -8   4  14      100.45      105.94     34.88 o 
  -7   4  14       12.94        9.47     13.63 o 
  -6   4  14      136.69      133.49     15.19 o 
  -5   4  14      212.79      226.53     50.84 o 
  -4   4  14       64.02       62.98     17.37 o 
  -3   4  14      156.58      146.41     19.39 o 
  -2   4  14        1.03       -3.00     15.34 o 
  -1   4  14      209.82      203.66     21.46 o 
   0   4  14       32.36       35.26     17.19 o 
   1   4  14       24.96       30.81     19.26 o 
   2   4  14        6.74        5.20     17.54 o 
   3   4  14        9.68       -2.12     19.70 o 
  -9   5  14        1.13       -4.07     15.17 o 
  -8   5  14        5.45       11.87     14.43 o 
  -7   5  14        0.57        6.02     13.75 o 
  -6   5  14       20.55       23.95     13.47 o 
  -5   5  14       17.15       20.93     12.59 o 
  -4   5  14      115.18       96.48     19.26 o 
  -3   5  14      191.40      210.50     22.26 o 
  -2   5  14       10.96        4.76     17.81 o 
  -1   5  14       57.72       70.69     18.64 o 
   0   5  14        3.92        5.91     17.45 o 
   1   5  14       87.79      132.75     20.89 o 
   2   5  14       84.65       70.61     22.57 o 
   3   5  14       62.07       37.42     21.90 o 
  -8   6  14        8.81        7.77     14.74 o 
  -7   6  14       54.01       38.01     15.61 o 
  -6   6  14       29.21       32.14     13.97 o 
  -5   6  14      141.53      165.65     16.74 o 
  -4   6  14       57.83       70.17     19.35 o 
  -3   6  14      297.27      333.77     26.18 o 
  -2   6  14      232.72      260.34     23.62 o 
  -1   6  14       44.41       42.71     19.30 o 
   0   6  14      225.20      232.00     25.96 o 
   1   6  14       23.55       30.23     21.64 o 
   2   6  14       74.97       83.12     24.73 o 
  -7   7  14        2.36       10.27     16.03 o 
  -6   7  14        0.52       -0.16     15.08 o 
  -5   7  14        6.73        6.96     14.62 o 
  -4   7  14        0.71       19.08     19.61 o 
  -3   7  14       17.69       12.52     20.76 o 
  -2   7  14       12.80        5.16     20.63 o 
  -1   7  14       11.13       -4.58     19.26 o 
   0   7  14       47.75       65.89     21.82 o 
  -5   8  14       46.79       52.55     16.94 o 
  -4   8  14       51.11       39.18     21.60 o 
  -3   8  14       13.34        1.10     22.57 o 
  -2   8  14       37.04       38.83     20.89 o 
  -1   8  14       65.36       62.98     22.65 o 
   0 -10  15       12.68       22.61     23.27 o 
   1 -10  15       43.01       61.92     23.62 o 
   0  -9  15        0.80       14.32     18.86 o 
   1  -9  15       28.21       30.72     21.95 o 
   2  -9  15       16.21       11.90     23.14 o 
  -6  -8  15        0.63       -5.16     19.92 o 
  -5  -8  15       56.28       63.60     18.86 o 
  -4  -8  15        6.85        6.74     18.03 o 
   0  -8  15       53.59       69.64     19.17 o 
   1  -8  15        1.23      -12.25     20.05 o 
   2  -8  15       53.72       63.20     23.62 o 
   3  -8  15      169.52      160.96     23.27 o 
  -6  -7  15        1.90       -6.30     17.41 o 
  -5  -7  15       41.95       50.46     16.97 o 
  -4  -7  15        5.18        6.39     17.14 o 
  -3  -7  15      106.38       90.75     18.16 o 
   0  -7  15        7.37       25.78     19.30 o 
   1  -7  15       23.53       32.09     19.44 o 
   2  -7  15       44.04       64.70     19.44 o 
   3  -7  15        5.41        4.05     21.42 o 
   4  -7  15       36.23       40.59     25.34 o 
  -7  -6  15       41.39       41.65     17.94 o 
  -6  -6  15       30.99       14.10     16.31 o 
  -5  -6  15       57.15       68.05     17.14 o 
  -4  -6  15      113.03       78.54     16.48 o 
  -3  -6  15       21.52       33.32     15.03 o 
  -2  -6  15       23.17       29.88     15.51 o 
   0  -6  15       44.15       35.70     17.76 o 
   1  -6  15       70.27       97.54     20.54 o 
   2  -6  15        3.56        0.71     17.50 o 
   3  -6  15       47.30       34.02     22.30 o 
   4  -6  15        0.47       -1.72     23.18 o 
  -8  -5  15       76.64       82.73     22.08 o 
  -7  -5  15       26.91       14.24     17.28 o 
  -6  -5  15        7.59       11.50     15.25 o 
  -5  -5  15        0.00        3.75     15.78 o 
  -4  -5  15        0.06        4.98     13.88 o 
  -3  -5  15       19.17       11.72     15.16 o 
  -2  -5  15       59.90       59.94     14.81 o 
  -1  -5  15       16.06        0.04     14.68 o 
   0  -5  15       10.08        6.70     17.06 o 
   1  -5  15        0.99       -3.13     15.60 o 
   2  -5  15       12.23       11.02     17.19 o 
   3  -5  15       42.57       35.30     19.61 o 
   4  -5  15        0.59        6.13     20.10 o 
  -8  -4  15       22.98       24.59     19.79 o 
  -7  -4  15        3.95        5.82     15.56 o 
  -6  -4  15      183.39      159.86     19.26 o 
  -5  -4  15       71.22      121.16     17.54 o 
  -4  -4  15      112.14       99.74     16.57 o 
  -3  -4  15      364.50      371.54     21.86 o 
  -2  -4  15       76.29       70.25     15.82 o 
  -1  -4  15      112.62      156.11     18.38 o 
   0  -4  15       64.46       58.36     11.59 o 
   1  -4  15       50.11       55.67     18.82 o 
   2  -4  15      116.39      119.13     19.70 o 
   3  -4  15        4.34       -3.57     20.05 o 
   4  -4  15       35.22       28.60     20.10 o 
  -8  -3  15       29.98       11.81     16.97 o 
  -7  -3  15       15.05       13.18     17.37 o 
  -6  -3  15       46.59       54.39     16.13 o 
  -5  -3  15        6.19        6.13     14.32 o 
  -4  -3  15        5.31        0.26     14.19 o 
  -3  -3  15        0.13       -1.81     14.15 o 
  -2  -3  15       39.37       38.17     14.41 o 
  -1  -3  15       24.07        9.92     13.84 o 
   0  -3  15        4.46        1.62     11.07 o 
   1  -3  15       23.52       10.54     10.97 o 
   2  -3  15        6.71        8.68     16.62 o 
   3  -3  15        7.11        0.40     17.63 o 
   4  -3  15        0.10       -1.23     18.60 o 
   5  -3  15       39.70       11.86     20.27 o 
  -9  -2  15       35.85       39.67     19.22 o 
  -8  -2  15       37.03       26.88     17.32 o 
  -7  -2  15       29.79       36.85     15.87 o 
  -6  -2  15       96.69       67.65     16.92 o 
  -5  -2  15       82.36       80.43     17.01 o 
  -4  -2  15       88.42       93.04     15.65 o 
  -3  -2  15      201.82      213.93     19.17 o 
  -2  -2  15       82.43      128.30     17.89 o 
  -1  -2  15      236.17      221.07     20.23 o 
   0  -2  15      459.09      488.77     18.57 o 
   1  -2  15       68.59       76.77     13.08 o 
   2  -2  15       55.23       60.19     14.10 o 
   3  -2  15       77.82       66.29     18.60 o 
   4  -2  15        8.34        3.31     20.14 o 
  -9  -1  15        3.39        8.83     14.74 o 
  -8  -1  15      111.25      139.98     20.76 o 
  -7  -1  15        2.00       -3.26     15.65 o 
  -6  -1  15      257.30      248.66     21.24 o 
  -5  -1  15       34.19       30.81     15.21 o 
  -4  -1  15      116.25      144.52     17.89 o 
  -3  -1  15       13.25       14.90     15.34 o 
  -2  -1  15       59.79       76.82     16.13 o 
  -1  -1  15       67.12       49.63     15.29 o 
   0  -1  15       28.88       23.67     11.23 o 
   1  -1  15       59.43       74.81     17.70 o 
   2  -1  15       14.18       14.19     12.84 o 
   3  -1  15       20.66       20.92     12.86 o 
   4  -1  15        2.49        1.15     17.45 o 
  -9   0  15       52.21       50.64     16.07 o 
  -8   0  15       76.66       64.80     14.42 o 
  -7   0  15       87.01       81.62     18.33 o 
  -6   0  15       52.53       68.40     16.48 o 
  -5   0  15       19.85       10.36     16.13 o 
  -4   0  15      156.74      182.07     20.63 o 
  -3   0  15       47.62       57.96     16.92 o 
  -2   0  15      178.54      188.86     19.44 o 
  -1   0  15      266.00      265.15     21.33 o 
   0   0  15       31.49       28.33     12.65 o 
   1   0  15      236.52      239.63     21.53 o 
   2   0  15       19.91       36.69     12.66 o 
   3   0  15      151.52      167.79     26.62 o 
   4   0  15       46.43       37.73     17.94 o 
  -9   1  15        4.53        7.67     14.22 o 
  -8   1  15       37.82       41.01     14.88 o 
  -7   1  15       18.97       15.24     14.17 o 
  -6   1  15        2.44       -1.19     15.07 o 
  -5   1  15        1.11       -2.34     16.26 o 
  -4   1  15       37.69       42.27     15.87 o 
  -3   1  15      154.13      151.53     20.01 o 
  -2   1  15       17.41       22.30     15.56 o 
  -1   1  15        9.13       -2.86     14.85 o 
   0   1  15       10.04       21.20     17.50 o 
   1   1  15        3.59       -0.09     17.63 o 
   2   1  15       10.50       -7.49     18.56 o 
   3   1  15       19.80       18.29     20.41 o 
   4   1  15        7.03       -0.62     19.70 o 
  -9   2  15        2.12       -2.07     14.88 o 
  -8   2  15       42.86       41.31     15.16 o 
  -7   2  15       24.77       23.96     12.94 o 
  -6   2  15      205.56      183.96     20.98 o 
  -5   2  15      131.09      159.72     20.54 o 
  -4   2  15       27.19       39.31     15.73 o 
  -3   2  15      206.13      189.21     20.36 o 
  -2   2  15        1.62        2.91     16.57 o 
  -1   2  15      254.65      310.50     24.77 o 
   0   2  15       66.49       87.57     19.70 o 
   1   2  15      120.57      123.10     20.19 o 
   2   2  15      142.34      142.23     21.99 o 
   3   2  15       14.69       21.64     20.27 o 
  -8   3  15       20.24       20.37     14.13 o 
  -7   3  15        6.85        9.85     13.28 o 
  -6   3  15        8.54        8.11     16.97 o 
  -5   3  15      115.14      117.41     19.97 o 
  -4   3  15       65.30       39.14     16.70 o 
  -3   3  15       40.35       42.22     17.32 o 
  -2   3  15      139.28      181.76     20.63 o 
  -1   3  15        1.87       11.59     17.10 o 
   0   3  15      123.90      123.05     20.89 o 
   1   3  15        7.25        6.66     17.59 o 
   2   3  15       17.10       -0.22     19.30 o 
   3   3  15       10.28        9.78     22.30 o 
  -8   4  15        0.52       -1.17     15.08 o 
  -7   4  15       33.17       29.85     14.75 o 
  -6   4  15        2.03        3.99     13.12 o 
  -5   4  15       65.85       69.37     20.98 o 
  -4   4  15       47.97       29.09     19.30 o 
  -3   4  15       94.13      132.62     20.14 o 
  -2   4  15      218.38      215.65     22.04 o 
  -1   4  15       16.90       27.85     18.47 o 
   0   4  15      168.03      180.22     24.46 o 
   1   4  15       40.10       88.28     23.23 o 
   2   4  15      118.91       90.00     22.87 o 
  -7   5  15       37.17       38.21     16.67 o 
  -6   5  15       71.21       83.36     16.33 o 
  -5   5  15        1.73       -6.52     19.92 o 
  -4   5  15       36.93       45.18     20.76 o 
  -3   5  15       33.41       30.45     19.35 o 
  -2   5  15       69.68       84.53     20.80 o 
  -1   5  15       75.76       47.95     20.41 o 
   0   5  15       35.38       44.56     22.17 o 
   1   5  15       73.41       63.60     22.39 o 
  -6   6  15        1.13        1.37     15.84 o 
  -5   6  15        6.42       10.80     19.92 o 
  -4   6  15       12.74        4.41     21.33 o 
  -3   6  15        1.39       -0.57     19.66 o 
  -2   6  15       22.72       42.88     22.35 o 
  -1   6  15       10.75       22.17     22.35 o 
   0   6  15       45.65       52.58     23.36 o 
  -5   7  15       32.66       43.15     24.77 o 
  -4   7  15        8.76      -15.12     20.71 o 
  -3   7  15       14.20        5.47     20.76 o 
  -2   7  15        0.62       -8.51     22.65 o 
   0  -8  16        0.14       -3.79     22.08 o 
   1  -8  16       29.02       35.96     23.71 o 
  -5  -7  16        8.10       14.90     17.94 o 
  -4  -7  16       47.11       68.05     20.27 o 
   0  -7  16        9.81       13.88     21.46 o 
   1  -7  16       10.61       -2.69     18.16 o 
   2  -7  16      110.76      118.12     25.25 o 
  -6  -6  16        9.06       18.86     18.47 o 
  -5  -6  16        0.97        9.65     18.51 o 
  -4  -6  16        0.60       -1.45     17.41 o 
  -3  -6  16        1.00       -2.12     15.78 o 
   0  -6  16       16.71        5.91     19.83 o 
   1  -6  16       25.04       45.04     19.48 o 
   2  -6  16        4.39        6.17     19.39 o 
   3  -6  16        1.40       -0.62     23.93 o 
  -7  -5  16       30.97       30.01     20.54 o 
  -6  -5  16       20.17       19.30     17.85 o 
  -5  -5  16      194.96      186.08     21.07 o 
  -4  -5  16       90.38       85.86     17.54 o 
  -3  -5  16       47.43       43.81     17.54 o 
  -2  -5  16       47.62       72.59     17.85 o 
   0  -5  16       89.76      114.99     21.55 o 
   1  -5  16       21.13       21.29     18.56 o 
   2  -5  16       58.59       59.46     22.87 o 
   3  -5  16       18.99       28.60     24.33 o 
  -7  -4  16        0.53       -3.22     17.94 o 
  -6  -4  16        9.08        6.52     18.25 o 
  -5  -4  16        7.94        8.73     16.13 o 
  -4  -4  16        5.49        5.42     16.53 o 
  -3  -4  16       13.54       14.90     15.12 o 
  -2  -4  16        0.97       -3.22     16.04 o 
  -1  -4  16        6.42        3.22     16.70 o 
   0  -4  16       15.01       10.93     18.91 o 
   1  -4  16        3.55        3.97     17.72 o 
   2  -4  16       15.32       26.05     21.77 o 
   3  -4  16        0.38        8.51     22.79 o 
  -7  -3  16       60.23       51.35     19.00 o 
  -6  -3  16      137.76      137.20     19.75 o 
  -5  -3  16      136.17      109.21     19.66 o 
  -4  -3  16      252.07      276.03     22.79 o 
  -3  -3  16      111.96      140.99     19.70 o 
  -2  -3  16       79.42       82.29     17.28 o 
  -1  -3  16      185.67      215.12     21.77 o 
   0  -3  16       81.12       65.48     13.69 o 
   1  -3  16      299.85      324.74     26.53 o 
   2  -3  16       18.79       16.79     20.94 o 
   3  -3  16       25.81       46.72     23.05 o 
  -8  -2  16        0.49      -15.16     18.03 o 
  -7  -2  16       17.75       37.82     19.61 o 
  -6  -2  16       12.33       18.29     17.89 o 
  -5  -2  16       35.58       34.64     16.62 o 
  -4  -2  16        7.90        5.64     15.43 o 
  -3  -2  16        1.99        2.78     15.29 o 
  -2  -2  16        1.20       11.50     15.60 o 
  -1  -2  16        2.56        2.56     16.92 o 
   0  -2  16       94.15       89.68     16.48 o 
   1  -2  16        2.15        5.90     12.70 o 
   2  -2  16        2.83        2.25     18.33 o 
   3  -2  16       14.32       19.00     18.95 o 
  -8  -1  16       66.35       40.77     19.83 o 
  -7  -1  16       69.81       58.53     20.14 o 
  -6  -1  16       54.61       66.90     18.16 o 
  -5  -1  16        1.12        0.22     16.75 o 
  -4  -1  16       21.90       12.30     16.09 o 
  -3  -1  16      201.78      249.59     21.99 o 
  -2  -1  16       66.66       82.64     17.98 o 
  -1  -1  16      250.78      299.08     24.28 o 
   0  -1  16        2.37       -4.16     12.45 o 
   1  -1  16       27.98       50.29     13.35 o 
   2  -1  16       51.14       58.69     14.27 o 
   3  -1  16       11.21        9.12     21.11 o 
  -8   0  16        2.61        0.84     18.16 o 
  -7   0  16       14.34       15.47     19.44 o 
  -6   0  16        0.71       -1.72     15.65 o 
  -5   0  16      125.53      111.64     19.75 o 
  -4   0  16        1.45       -4.50     17.37 o 
  -3   0  16        0.12       -2.16     16.88 o 
  -2   0  16       34.10       13.40     17.89 o 
  -1   0  16       33.52       31.38     17.41 o 
   0   0  16        0.71       -5.33     12.20 o 
   1   0  16        0.28        1.93     13.55 o 
   2   0  16        3.17        5.74     14.27 o 
   3   0  16        0.17        2.46     14.90 o 
  -8   1  16        0.75        3.26     19.30 o 
  -7   1  16       44.41       35.92     18.86 o 
  -6   1  16       83.58       75.81     19.83 o 
  -5   1  16      380.51      421.87     27.37 o 
  -4   1  16      194.32      179.51     21.16 o 
  -3   1  16       29.44       19.35     18.47 o 
  -2   1  16      267.93      306.89     25.34 o 
  -1   1  16       62.02       56.77     18.56 o 
   0   1  16       87.89       86.02     14.61 o 
   1   1  16       87.53      101.11     14.96 o 
   2   1  16       62.43       73.30     15.60 o 
  -7   2  16        1.19       -7.27     18.78 o 
  -6   2  16       45.21       46.89     19.66 o 
  -5   2  16       16.69       17.59     18.60 o 
  -4   2  16       80.00       77.04     20.76 o 
  -3   2  16       12.97        8.24     17.32 o 
  -2   2  16        0.53       -5.07     18.64 o 
  -1   2  16        4.01        8.02     17.98 o 
   0   2  16        6.33       15.65     20.45 o 
   1   2  16        0.76       -7.62     20.94 o 
   2   2  16       78.26       89.38     22.92 o 
  -7   3  16        0.35      -10.23     19.04 o 
  -6   3  16        5.88        3.97     19.30 o 
  -5   3  16        1.78       -8.81     19.44 o 
  -4   3  16      109.80      105.12     20.94 o 
  -3   3  16       15.02       18.42     19.39 o 
  -2   3  16       67.48       62.41     20.19 o 
  -1   3  16       81.49       81.58     21.24 o 
   0   3  16       14.34       14.06     21.38 o 
   1   3  16       81.53       94.36     24.50 o 
  -6   4  16       84.20       62.10     22.17 o 
  -5   4  16       59.05       49.63     21.16 o 
  -4   4  16        1.00        5.29     18.03 o 
  -3   4  16       39.80       56.63     19.44 o 
  -2   4  16        0.42       -5.51     19.08 o 
  -1   4  16       44.13       47.03     21.16 o 
   0   4  16       19.70        5.91     21.02 o 
  -5   5  16        6.59       10.93     23.14 o 
  -4   5  16        0.29       13.22     21.07 o 
  -3   5  16       57.85       28.65     22.65 o 
  -2   5  16       13.84        8.86     20.71 o 
  -1   5  16       61.96       78.01     22.83 o 
  -4  -6  17       82.72       63.60     21.20 o 
  -3  -6  17        3.77        5.99     19.57 o 
  -5  -5  17        1.90        1.94     18.29 o 
  -4  -5  17        7.62       -3.35     18.64 o 
  -3  -5  17        2.36        5.69     18.91 o 
  -2  -5  17       27.02       16.22     18.11 o 
   1  -5  17       24.00       12.21     23.45 o 
  -6  -4  17       45.26       13.00     17.94 o 
  -5  -4  17       53.22       88.32     21.42 o 
  -4  -4  17       31.28       28.87     19.08 o 
  -3  -4  17       57.54       65.27     19.26 o 
  -2  -4  17       13.98       11.77     18.60 o 
  -1  -4  17       55.11       37.73     19.44 o 
   1  -4  17       18.88       17.85     22.13 o 
  -6  -3  17        0.32        0.40     17.41 o 
  -5  -3  17        2.52        0.97     17.63 o 
  -4  -3  17        0.28        1.01     15.82 o 
  -3  -3  17       34.67       24.59     18.86 o 
  -2  -3  17       28.30       47.03     19.44 o 
  -1  -3  17        6.89       12.87     19.39 o 
   0  -3  17        4.88       -1.94     17.85 o 
   1  -3  17        0.02       -4.54     21.99 o 
  -6  -2  17       31.10       27.46     19.17 o 
  -5  -2  17       11.33       11.15     18.56 o 
  -4  -2  17        1.97       -0.71     18.29 o 
  -3  -2  17       15.90        9.96     17.50 o 
  -2  -2  17       80.47      108.20     20.23 o 
  -1  -2  17       24.59       16.35     18.07 o 
   0  -2  17       56.71       54.34     21.16 o 
   1  -2  17        9.32       11.13     15.23 o 
  -6  -1  17        3.87       -1.37     18.33 o 
  -5  -1  17       31.42       10.93     17.98 o 
  -4  -1  17       14.54       17.94     18.25 o 
  -3  -1  17        0.05      -11.24     18.60 o 
  -2  -1  17        7.56        3.53     17.81 o 
  -1  -1  17        0.05       -1.54     18.16 o 
   0  -1  17        4.79        3.79     20.10 o 
   1  -1  17        5.79        0.64     15.22 o 
  -6   0  17      101.86       77.22     20.85 o 
  -5   0  17      106.05       95.16     21.07 o 
  -4   0  17      184.21      161.13     22.74 o 
  -3   0  17        4.30       14.76     18.25 o 
  -2   0  17       21.03       16.18     18.69 o 
  -1   0  17       46.58       59.37     20.01 o 
   0   0  17       15.34       13.00     20.89 o 
   1   0  17       36.62       37.93     15.84 o 
  -6   1  17        6.70        8.95     18.47 o 
  -5   1  17       69.63      115.83     23.49 o 
  -4   1  17       21.32        4.54     20.27 o 
  -3   1  17       27.26       23.32     18.47 o 
  -2   1  17       19.36       -3.39     20.05 o 
  -1   1  17        0.20        6.57     20.71 o 
   0   1  17       18.73        0.48     21.16 o 
  -6   2  17       11.68       13.84     20.45 o 
  -5   2  17       76.80      131.96     24.90 o 
  -4   2  17       14.40       15.25     21.29 o 
  -3   2  17      112.31      140.55     23.05 o 
  -2   2  17        4.60       -5.33     20.63 o 
  -1   2  17        8.33       12.65     19.97 o 
   0   2  17       24.31       27.63     22.79 o 
  -5   3  17       39.31       14.37     21.42 o 
  -4   3  17       55.40       85.06     22.57 o 
  -3   3  17        4.10       -6.26     21.64 o 
  -2   3  17        8.17        3.35     21.99 o 
  -3  -3  18        4.61       -1.01     20.49 o 
  -2  -3  18       83.94      109.21     21.82 o 
  -3  -2  18       19.46       45.04     21.73 o 
  -2  -2  18       10.08        6.17     19.70 o 
  -3  -1  18       28.09       23.54     20.45 o 
  -2  -1  18       44.20       17.37     22.13 o 
                                                 
